# Supplementary material for: BGRMI: A method for inferring gene regulatory networks from time-course gene expression data and its application in breast cancer research
Source: Sci Rep. 2016 Nov 23;6:37140. doi: 10.1038/srep37140 (PMC5120305; doi:10.1038/srep37140)
Supplement: Supplementary Data 1 [file srep37140-s2.xls]

## Sheet: HRG_Activation
ATF3	A2M
ATF3	AFF1
ATF3	AGAP3
ATF3	AKR1C3
ATF3	ATIC
ATF3	B3GNT2
ATF3	BLOC1S6
ATF3	COPS5
ATF3	CTBS
ATF3	CWC25
ATF3	DHX40
ATF3	DIAPH2
ATF3	DNAJC18
ATF3	EARS2
ATF3	ERCC5
ATF3	FAH
ATF3	FBXL3
ATF3	FOSL2
ATF3	GDF15
ATF3	GNL3
ATF3	HSD17B4
ATF3	HSPA9
ATF3	HSPB1
ATF3	INPP5K
ATF3	IPO7
ATF3	KIAA0101
ATF3	KIAA0141
ATF3	KIAA0355
ATF3	LTA4H
ATF3	METTL25
ATF3	MORC3
ATF3	MRPL13
ATF3	MTCP1
ATF3	NDUFA5
ATF3	NGRN
ATF3	NUDT12
ATF3	NUP155
ATF3	PARD6B
ATF3	PBX4
ATF3	PDK3
ATF3	PSCA
ATF3	PSMB1
ATF3	PTPN2
ATF3	RBM25
ATF3	RCN2
ATF3	RIOK3
ATF3	RNF138
ATF3	SCML1
ATF3	SEMA3B
ATF3	SOD1
ATF3	SSR4
ATF3	TMEM43
ATF3	TMEM87A
ATF3	TMEM187
ATF3	TPD52L1
ATF3	UBE2B
ATF3	UBE2E1
ATF3	UGGT1
ATF3	WDR6
ATF3	ZNF268
ATF3	ZNF624
ATF3	ZNF784
BATF	ADAMTS9
BATF	AGBL4
BATF	ARHGEF3
BATF	ATP6V0A4
BATF	BECN1
BATF	BLCAP
BATF	BORCS7
BATF	BRINP1
BATF	CDR2
BATF	CERS2
BATF	CHTF18
BATF	CSE1L
BATF	DCAF7
BATF	DHX57
BATF	ENHO
BATF	FAM98C
BATF	FAM195B
BATF	FAM196A
BATF	FUT11
BATF	FZD1
BATF	GPR173
BATF	HADH
BATF	IRF3
BATF	KCNN4
BATF	LYRM4
BATF	MAMSTR
BATF	MAP1B
BATF	MCOLN3
BATF	MESDC2
BATF	MGAT2
BATF	MIPOL1
BATF	MLLT10
BATF	MTMR2
BATF	MUC16
BATF	NME5
BATF	NPTXR
BATF	P2RY1
BATF	PAPD5
BATF	PATL2
BATF	PDK3
BATF	PIP4K2A
BATF	POLR3GL
BATF	PPP1R14D
BATF	PRRG2
BATF	PRTG
BATF	RARS
BATF	RBM14
BATF	RC3H2
BATF	RCHY1
BATF	RNF144B
BATF	S1PR2
BATF	SEPHS2
BATF	SLC2A8
BATF	SLC11A2
BATF	SLC25A23
BATF	SLC26A1
BATF	SOD1
BATF	TAP2
BATF	TMEM126A
BATF	TMEM143
BATF	TRIM56
BATF	UBL4A
BATF	WDR13
BATF	WDR47
BATF	WDR83
BATF	WNT10A
BATF	ZNF45
BATF	ZNF529
BATF	ZNF589
BCL3	ACRBP
BCL3	APOL2
BCL3	ARMCX2
BCL3	ASCC2
BCL3	ASF1A
BCL3	ATP5G1
BCL3	ATXN7
BCL3	BRAT1
BCL3	C1orf61
BCL3	C9orf152
BCL3	CCND3
BCL3	DGKZ
BCL3	DIAPH1
BCL3	DNAJC14
BCL3	DPH3
BCL3	DYNC1I1
BCL3	EFNA3
BCL3	EHD2
BCL3	EIF5A
BCL3	EME1
BCL3	FMNL2
BCL3	FSD1
BCL3	HAT1
BCL3	HYOU1
BCL3	IDH3A
BCL3	IL17D
BCL3	IRAK1
BCL3	ITPKB
BCL3	KCNMA1
BCL3	KIAA1211L
BCL3	LBX2
BCL3	LCE1E
BCL3	LRP10
BCL3	LRRC10B
BCL3	LRRC15
BCL3	MANF
BCL3	MEGF10
BCL3	METTL15
BCL3	MTMR4
BCL3	N4BP3
BCL3	NLRX1
BCL3	NOC4L
BCL3	NUDT12
BCL3	NUP58
BCL3	ORAI1
BCL3	PA2G4
BCL3	PDS5A
BCL3	PFKP
BCL3	PIAS3
BCL3	PIP4K2B
BCL3	PRPS1
BCL3	PRRX2
BCL3	PSKH1
BCL3	PTPRJ
BCL3	RARG
BCL3	RBBP5
BCL3	RBM39
BCL3	RIMS4
BCL3	RPL26
BCL3	RRP8
BCL3	RSRP1
BCL3	SEMA3F
BCL3	SIAH2
BCL3	SLC35B4
BCL3	SMCO4
BCL3	SRRT
BCL3	TGIF2
BCL3	TPM1
BCL3	TTYH2
BCL3	UBTD1
BCL3	USP21
BCL3	VOPP1
BCL3	XRCC4
BCL3	YIF1A
BCL3	YTHDC2
BCL3	ZBTB45
BCL3	ZHX2
BCL3	ZNF12
BCL3	ZNF572
BCLAF1	ACP1
BCLAF1	ADO
BCLAF1	ALKBH8
BCLAF1	BNIP2
BCLAF1	CCNE2
BCLAF1	CD72
BCLAF1	CECR5
BCLAF1	CLTC
BCLAF1	CPD
BCLAF1	CTNNA1
BCLAF1	CUL3
BCLAF1	DAB1
BCLAF1	DACT3
BCLAF1	DDX3X
BCLAF1	DIO2
BCLAF1	DNAJB1
BCLAF1	DPEP2
BCLAF1	EEF1B2
BCLAF1	EIF2S2
BCLAF1	ELMOD1
BCLAF1	EPOR
BCLAF1	EXOC5
BCLAF1	FAM104B
BCLAF1	FAM155A
BCLAF1	FAM161B
BCLAF1	FAM195A
BCLAF1	FOXJ1
BCLAF1	GHITM
BCLAF1	HBEGF
BCLAF1	HERC6
BCLAF1	HOXB7
BCLAF1	HOXC8
BCLAF1	KCNG3
BCLAF1	KHDRBS1
BCLAF1	KIAA1109
BCLAF1	MAN2A1
BCLAF1	MAP1B
BCLAF1	MBTD1
BCLAF1	MKNK1
BCLAF1	MNAT1
BCLAF1	NBEA
BCLAF1	NCALD
BCLAF1	NCBP2
BCLAF1	NCOA5
BCLAF1	NKX3-2
BCLAF1	NPAS3
BCLAF1	PAPOLA
BCLAF1	PDHB
BCLAF1	PRDM10
BCLAF1	PSME4
BCLAF1	RALYL
BCLAF1	RHOBTB3
BCLAF1	RLF
BCLAF1	RLN1
BCLAF1	RNF20
BCLAF1	RNF123
BCLAF1	RPL31
BCLAF1	SEMA3A
BCLAF1	SIVA1
BCLAF1	SMC5
BCLAF1	SP3
BCLAF1	SVIL
BCLAF1	TAF1B
BCLAF1	TARSL2
BCLAF1	TDRD1
BCLAF1	TKFC
BCLAF1	TMEM131
BCLAF1	TMOD1
BCLAF1	TPP2
BCLAF1	TRMT10C
BCLAF1	U2SURP
BCLAF1	VGLL3
BCLAF1	WNT2B
BCLAF1	ZNF516
BDP1	AKT1
BDP1	CCDC85C
BDP1	EVI5
BDP1	EXOSC3
BDP1	FBXO7
BDP1	FKBP8
BDP1	FXR2
BDP1	GPSM2
BDP1	HAGH
BDP1	ING4
BDP1	JUND
BDP1	KCNG1
BDP1	KDM4D
BDP1	KIF18B
BDP1	LCE1E
BDP1	LCP1
BDP1	MLYCD
BDP1	MXD4
BDP1	OLFML2B
BDP1	PITPNM3
BDP1	PQLC2L
BDP1	PRKAB2
BDP1	RBCK1
BDP1	RFC2
BDP1	RPL26
BDP1	SH3BP5L
BDP1	SLC52A2
BDP1	STXBP2
BDP1	TRA2A
BDP1	TRADD
BDP1	TSPAN31
BDP1	WBSCR16
BDP1	XBP1
BDP1	ZNF546
BHLHE40	ABHD17C
BHLHE40	ARHGAP32
BHLHE40	ARPC5L
BHLHE40	ART1
BHLHE40	BMP1
BHLHE40	BYSL
BHLHE40	CFB
BHLHE40	EML6
BHLHE40	GARS
BHLHE40	GPR37
BHLHE40	HIST1H3C
BHLHE40	IFI6
BHLHE40	IL17RE
BHLHE40	ITGB8
BHLHE40	KCNK4
BHLHE40	KPNA5
BHLHE40	L3HYPDH
BHLHE40	LRCH1
BHLHE40	LYPLA2
BHLHE40	METTL4
BHLHE40	MICAL2
BHLHE40	MRS2
BHLHE40	NFRKB
BHLHE40	NKD2
BHLHE40	POLR3F
BHLHE40	PTER
BHLHE40	RASGEF1A
BHLHE40	STBD1
BHLHE40	STOML1
BHLHE40	STRAP
BHLHE40	TAF1B
BHLHE40	TBCE
BHLHE40	XRCC5
BRCA1	B4GALT4
BRCA1	BRINP1
BRCA1	BTG3
BRCA1	CAV2
BRCA1	CLDN12
BRCA1	FGF11
BRCA1	HAUS7
BRCA1	KLHL29
BRCA1	LAT2
BRCA1	LYSMD4
BRCA1	MKS1
BRCA1	OTULIN
BRCA1	OXA1L
BRCA1	RAP1GDS1
BRCA1	RASA4
BRCA1	SVIP
BRCA1	THRA
BRCA1	ZCCHC11
BRCA1	ZEB1
BRF1	AGBL2
BRF1	ALG8
BRF1	ANKIB1
BRF1	BCAS1
BRF1	CDKN3
BRF1	CDRT1
BRF1	COL4A3
BRF1	COPS3
BRF1	EMP1
BRF1	ERCC6L2
BRF1	FAM83D
BRF1	FGF1
BRF1	HGSNAT
BRF1	IKZF2
BRF1	IL18BP
BRF1	KIAA2026
BRF1	KLHL22
BRF1	KPNA5
BRF1	MAFB
BRF1	MB21D1
BRF1	MBD3
BRF1	PLA2G3
BRF1	PPP6R1
BRF1	PSMB1
BRF1	RAB37
BRF1	RALYL
BRF1	RUNX2
BRF1	SLC9A3R2
BRF1	SNIP1
BRF1	SRI
BRF1	SYNE2
BRF1	TAOK3
BRF1	TIPRL
BRF1	TMC8
BRF1	TMEM255B
BRF1	TPP1
BRF1	TRIM69
BRF1	UNKL
BRF1	USP14
BRF1	VPS29
BRF1	ZNF721
BRF2	AMBRA1
BRF2	BCAP29
BRF2	CXCL16
BRF2	FAM136A
BRF2	FAM184A
BRF2	GM2A
BRF2	GRSF1
BRF2	HAUS7
BRF2	HHIPL2
BRF2	KIAA2013
BRF2	MBD4
BRF2	MTCH2
BRF2	NUP58
BRF2	PIGC
BRF2	POC5
BRF2	PSAPL1
BRF2	RBBP5
BRF2	RBM19
BRF2	RFWD2
BRF2	RNF152
BRF2	RPS23
BRF2	SMIM13
BRF2	STX17
BRF2	SUMO2
BRF2	TRMU
BRF2	VAMP4
BRF2	WARS
BRF2	YME1L1
BRF2	ZKSCAN3
BRF2	ZNF778
CCNT2	ADPRHL1
CCNT2	ARHGEF11
CCNT2	ART1
CCNT2	ATG2A
CCNT2	ATL3
CCNT2	BAD
CCNT2	CALCR
CCNT2	CASP3
CCNT2	CCDC6
CCNT2	CCDC122
CCNT2	CD14
CCNT2	CEP162
CCNT2	CES2
CCNT2	COMMD10
CCNT2	COPB1
CCNT2	CPSF3
CCNT2	CTNND2
CCNT2	CTPS2
CCNT2	DMXL1
CCNT2	DNAL1
CCNT2	DTL
CCNT2	DYNC1LI1
CCNT2	EMID1
CCNT2	EML1
CCNT2	ENHO
CCNT2	FAM198A
CCNT2	FGD1
CCNT2	FGF18
CCNT2	FLNB
CCNT2	FST
CCNT2	FZD8
CCNT2	GFOD2
CCNT2	GLT8D1
CCNT2	GOLPH3L
CCNT2	H2AFY
CCNT2	HINT3
CCNT2	HIVEP3
CCNT2	HMBOX1
CCNT2	IFT27
CCNT2	IPMK
CCNT2	KCNC1
CCNT2	KLK12
CCNT2	LMCD1
CCNT2	LNX2
CCNT2	LTBP4
CCNT2	MAP3K10
CCNT2	MCM3
CCNT2	MCMDC2
CCNT2	MID1
CCNT2	MRPL35
CCNT2	MYH10
CCNT2	MYO1C
CCNT2	NFASC
CCNT2	NR2F6
CCNT2	NRAS
CCNT2	NUB1
CCNT2	NUBP1
CCNT2	PCSK7
CCNT2	PDZD11
CCNT2	PLEKHO1
CCNT2	PROSER2
CCNT2	PRR34
CCNT2	PSEN2
CCNT2	PTPN9
CCNT2	R3HCC1
CCNT2	RALBP1
CCNT2	RNF19B
CCNT2	ROGDI
CCNT2	RYK
CCNT2	SAP30L
CCNT2	SERINC4
CCNT2	SIRT2
CCNT2	SKA3
CCNT2	SLIT1
CCNT2	SLPI
CCNT2	SMPDL3B
CCNT2	SNAI3
CCNT2	SYK
CCNT2	THEM5
CCNT2	THYN1
CCNT2	TIMM17A
CCNT2	TRAPPC6B
CCNT2	TRIM44
CCNT2	TSGA10
CCNT2	VILL
CCNT2	VPS13D
CCNT2	WDR20
CCNT2	WIPI1
CCNT2	WWOX
CCNT2	XKR8
CCNT2	ZNF224
CCNT2	ZNF462
CCNT2	ZNF575
CCNT2	ZNF711
CEBPB	ADO
CEBPB	AP1S1
CEBPB	ARF6
CEBPB	ARHGEF4
CEBPB	ARIH2OS
CEBPB	ATG101
CEBPB	AUNIP
CEBPB	BBS7
CEBPB	BMP6
CEBPB	BOLA1
CEBPB	BRMS1
CEBPB	C7orf55
CEBPB	CD3EAP
CEBPB	CDC42EP3
CEBPB	CNN2
CEBPB	COA7
CEBPB	CROT
CEBPB	DLX1
CEBPB	EAF1
CEBPB	EML1
CEBPB	EXTL3
CEBPB	FAM89A
CEBPB	FAM118B
CEBPB	FKBP1A
CEBPB	FUOM
CEBPB	GALNT6
CEBPB	GJB3
CEBPB	GOSR2
CEBPB	HAUS2
CEBPB	HIST1H2AJ
CEBPB	HIST1H2AL
CEBPB	HIST1H2BH
CEBPB	HIST1H2BK
CEBPB	HIST1H2BM
CEBPB	HIST1H2BO
CEBPB	HJURP
CEBPB	HMOX1
CEBPB	HSPA14
CEBPB	IL4R
CEBPB	IMP4
CEBPB	IQCC
CEBPB	JAKMIP1
CEBPB	KCTD11
CEBPB	KRT7
CEBPB	LTBP2
CEBPB	MADCAM1
CEBPB	MBLAC2
CEBPB	MDP1
CEBPB	METTL12
CEBPB	MFSD2A
CEBPB	OXTR
CEBPB	PEX2
CEBPB	PHPT1
CEBPB	PLA2G15
CEBPB	PMAIP1
CEBPB	PRADC1
CEBPB	PSMA6
CEBPB	PTHLH
CEBPB	PUS1
CEBPB	PXN
CEBPB	RABGGTB
CEBPB	RBM38
CEBPB	RFX5
CEBPB	RIMKLA
CEBPB	RRP1
CEBPB	RUNX2
CEBPB	S100A11
CEBPB	SLC25A17
CEBPB	SLC25A32
CEBPB	SLC35A2
CEBPB	SLC39A14
CEBPB	SPHK1
CEBPB	SPRY4
CEBPB	SURF2
CEBPB	SYPL2
CEBPB	TARBP1
CEBPB	TMC6
CEBPB	TOMM20
CEBPB	TRIM47
CEBPB	TRMT2A
CEBPB	ZNF143
CEBPB	ZNF430
CHD2	ACTR2
CHD2	AK3
CHD2	ALCAM
CHD2	ANAPC1
CHD2	ANXA5
CHD2	APBB1
CHD2	APEX1
CHD2	ARHGEF12
CHD2	ARL4A
CHD2	ART4
CHD2	ATG10
CHD2	ATP5A1
CHD2	ATRX
CHD2	BASP1
CHD2	BCAM
CHD2	BRD2
CHD2	C9orf78
CHD2	C11orf58
CHD2	CABLES2
CHD2	CCDC47
CHD2	CCT6B
CHD2	CHMP2B
CHD2	CHMP7
CHD2	COQ5
CHD2	COX10
CHD2	CRBN
CHD2	CTDSPL
CHD2	CTSD
CHD2	DAG1
CHD2	DCP2
CHD2	DEF6
CHD2	EAPP
CHD2	ECT2
CHD2	EPCAM
CHD2	ERBB3
CHD2	ERLIN2
CHD2	EXOC6
CHD2	EXOSC4
CHD2	FAM92A1
CHD2	FAM114A2
CHD2	FAM192A
CHD2	FBXO36
CHD2	FOXK1
CHD2	FZD2
CHD2	GALNT10
CHD2	GSN
CHD2	HLA-A
CHD2	HNRNPA2B1
CHD2	HNRNPH2
CHD2	HNRNPK
CHD2	HOPX
CHD2	HS2ST1
CHD2	IGF2R
CHD2	IMPACT
CHD2	KCNE4
CHD2	KHNYN
CHD2	KISS1R
CHD2	KLK5
CHD2	KPNA4
CHD2	L3MBTL2
CHD2	LIPH
CHD2	LPCAT4
CHD2	LYRM4
CHD2	MED24
CHD2	MESDC2
CHD2	MGST2
CHD2	MKL1
CHD2	MRPL1
CHD2	MSX2
CHD2	MTHFS
CHD2	MZT1
CHD2	NACC1
CHD2	NEK8
CHD2	NFATC1
CHD2	NFIC
CHD2	NPTXR
CHD2	NSUN3
CHD2	NUDT15
CHD2	NUFIP1
CHD2	PIGS
CHD2	PKIB
CHD2	PKN2
CHD2	PKP4
CHD2	POC5
CHD2	POLA1
CHD2	POLR1E
CHD2	PPL
CHD2	PPM1B
CHD2	PRTFDC1
CHD2	PSAP
CHD2	PTPDC1
CHD2	RAB31
CHD2	RAD51AP1
CHD2	RALGAPA2
CHD2	RCOR1
CHD2	REST
CHD2	RFX1
CHD2	RIMS4
CHD2	RNF144B
CHD2	RWDD4
CHD2	SAYSD1
CHD2	SCHIP1
CHD2	SLC4A10
CHD2	SLC44A1
CHD2	SLIRP
CHD2	SMARCA4
CHD2	SNRPF
CHD2	STARD7
CHD2	STC1
CHD2	STIM2
CHD2	STRIP1
CHD2	STX3
CHD2	TFDP2
CHD2	THAP6
CHD2	TMA16
CHD2	TPMT
CHD2	TSC1
CHD2	TSSC1
CHD2	TTC17
CHD2	TTC38
CHD2	UBE2Z
CHD2	USP38
CHD2	VKORC1L1
CHD2	VPS18
CHD2	VRK1
CHD2	VTI1B
CHD2	XPO1
CHD2	ZHX2
CHD2	ZNF326
CHD2	ZNF333
CHD2	ZNF407
CTBP2	ACSL5
CTBP2	ALPK1
CTBP2	ANO9
CTBP2	ARHGAP31
CTBP2	ARL4C
CTBP2	ASF1A
CTBP2	ATG14
CTBP2	ATP6V0E1
CTBP2	BRD4
CTBP2	BRWD1
CTBP2	BTRC
CTBP2	C1orf228
CTBP2	C1QTNF6
CTBP2	C3
CTBP2	C11orf1
CTBP2	CAB39L
CTBP2	CAPN12
CTBP2	CASP4
CTBP2	CELSR1
CTBP2	CEP164
CTBP2	CLCN6
CTBP2	CLK2
CTBP2	COL4A3
CTBP2	COL4A6
CTBP2	CRAMP1
CTBP2	CRCP
CTBP2	CREB5
CTBP2	CRYZ
CTBP2	CYB5R4
CTBP2	DCDC2
CTBP2	DTL
CTBP2	EIF3L
CTBP2	EMC2
CTBP2	ESRP2
CTBP2	EXO1
CTBP2	EXO5
CTBP2	EYA4
CTBP2	FAM69C
CTBP2	FOSL1
CTBP2	FRS2
CTBP2	FZD9
CTBP2	GALK2
CTBP2	GEMIN6
CTBP2	GIGYF2
CTBP2	GLYR1
CTBP2	GPM6A
CTBP2	HEATR3
CTBP2	HMBOX1
CTBP2	HNRNPH2
CTBP2	HOXB9
CTBP2	HOXC4
CTBP2	HSPBP1
CTBP2	ID4
CTBP2	INO80B
CTBP2	ITGB2
CTBP2	ITPR1
CTBP2	KCNF1
CTBP2	KLHL26
CTBP2	KPNA2
CTBP2	KRR1
CTBP2	LAMTOR3
CTBP2	LARS
CTBP2	LENG1
CTBP2	LETMD1
CTBP2	LGR6
CTBP2	LMBRD1
CTBP2	LYRM2
CTBP2	MAGOH
CTBP2	MAP3K7
CTBP2	MCMBP
CTBP2	MED13
CTBP2	MED14
CTBP2	MED25
CTBP2	MEGF10
CTBP2	MEIG1
CTBP2	MELK
CTBP2	MICU1
CTBP2	MLYCD
CTBP2	NAP1L4
CTBP2	NCBP1
CTBP2	NCSTN
CTBP2	NDUFA1
CTBP2	NDUFAB1
CTBP2	NFASC
CTBP2	NFKBIE
CTBP2	NMT1
CTBP2	NOS1AP
CTBP2	NOTCH4
CTBP2	NPTXR
CTBP2	NRBF2
CTBP2	NXPH3
CTBP2	PACRG
CTBP2	PAPOLG
CTBP2	PATL2
CTBP2	PBXIP1
CTBP2	PCP4L1
CTBP2	PFKFB2
CTBP2	PHF24
CTBP2	PI4KB
CTBP2	PIAS3
CTBP2	PIH1D2
CTBP2	PIK3IP1
CTBP2	PLA2G4C
CTBP2	PLXNA4
CTBP2	PLXNC1
CTBP2	POLR3E
CTBP2	PPIC
CTBP2	PPIL2
CTBP2	PRIMPOL
CTBP2	PTTG1
CTBP2	PTTG2
CTBP2	PUS10
CTBP2	RASSF2
CTBP2	RBM6
CTBP2	REPS2
CTBP2	SAP130
CTBP2	SATB2
CTBP2	SERPINA3
CTBP2	SETD9
CTBP2	SF1
CTBP2	SH3BGR
CTBP2	SH3RF1
CTBP2	SKIV2L2
CTBP2	SLC7A11
CTBP2	SLC16A4
CTBP2	SLIT1
CTBP2	SMCO3
CTBP2	SMPD3
CTBP2	SNX29
CTBP2	SOGA3
CTBP2	SORCS1
CTBP2	SPAG5
CTBP2	SRCIN1
CTBP2	STARD3
CTBP2	STX12
CTBP2	SYT11
CTBP2	TAF13
CTBP2	TET2
CTBP2	THNSL2
CTBP2	TIMM23B
CTBP2	TLN1
CTBP2	TMEM258
CTBP2	TNFRSF18
CTBP2	TPPP3
CTBP2	TSPYL1
CTBP2	TYMS
CTBP2	UBE2D1
CTBP2	USP1
CTBP2	UVRAG
CTBP2	VAMP4
CTBP2	WDR13
CTBP2	WDR75
CTBP2	WRB
CTBP2	YES1
CTBP2	ZBTB44
CTBP2	ZFP3
CTBP2	ZG16B
CTBP2	ZNF77
CTBP2	ZNF92
CTBP2	ZNF398
CTBP2	ZNF707
CTBP2	ZSCAN30
CTCF	ADAM11
CTCF	ADAMTSL5
CTCF	AIFM2
CTCF	AIM1
CTCF	ALG8
CTCF	APOC3
CTCF	ATP6V1E1
CTCF	BACE2
CTCF	BHLHE41
CTCF	C9orf116
CTCF	C10orf2
CTCF	C19orf81
CTCF	CASP4
CTCF	CCBL2
CTCF	CHD2
CTCF	CHM
CTCF	CLOCK
CTCF	CMSS1
CTCF	COA5
CTCF	COX16
CTCF	CSTA
CTCF	DCAF13
CTCF	DDX11
CTCF	DHX38
CTCF	DNAJC12
CTCF	DTNA
CTCF	EAF2
CTCF	ELF1
CTCF	FAM122C
CTCF	FAM135A
CTCF	FAM175B
CTCF	FASTKD1
CTCF	FSIP2
CTCF	GDAP2
CTCF	GRIK3
CTCF	HIST1H4H
CTCF	IMP4
CTCF	IRGQ
CTCF	KCNK4
CTCF	KIAA0754
CTCF	KIN
CTCF	LTBP2
CTCF	MED21
CTCF	METTL21B
CTCF	MRPL13
CTCF	NDUFB3
CTCF	NKIRAS2
CTCF	NMD3
CTCF	NUDT17
CTCF	OPCML
CTCF	PCDH11X
CTCF	PCYOX1L
CTCF	PIK3C2G
CTCF	PITPNA
CTCF	POC1B
CTCF	POLG
CTCF	POLR1A
CTCF	PROC
CTCF	PROSER1
CTCF	PSMA3
CTCF	PTPN14
CTCF	PTTG1
CTCF	RAB33A
CTCF	RBM11
CTCF	RNF43
CTCF	RPL7
CTCF	RPL23A
CTCF	RPL36AL
CTCF	RPP30
CTCF	RYBP
CTCF	SCFD1
CTCF	SCUBE3
CTCF	SEC11A
CTCF	SEC14L1
CTCF	SEC61G
CTCF	SEMA4F
CTCF	SLC52A1
CTCF	SNX16
CTCF	SSBP2
CTCF	STIP1
CTCF	SUB1
CTCF	SUZ12
CTCF	TARS2
CTCF	TFIP11
CTCF	THRA
CTCF	TXLNA
CTCF	TYW3
CTCF	ZBED4
CTCF	ZCCHC17
CTCF	ZNF644
E2F1	C2orf68
E2F1	C16orf71
E2F1	CAPNS1
E2F1	CCDC117
E2F1	CDYL
E2F1	CLU
E2F1	COL4A5
E2F1	DCAF16
E2F1	DUSP2
E2F1	EXOSC6
E2F1	FOXM1
E2F1	IER2
E2F1	KDF1
E2F1	LAMB2
E2F1	LANCL1
E2F1	LGALS9
E2F1	LONRF2
E2F1	MTHFR
E2F1	MTRNR2L3
E2F1	NAPEPLD
E2F1	OSBP2
E2F1	P2RX2
E2F1	PDLIM1
E2F1	PHF10
E2F1	PLA2G4C
E2F1	PQBP1
E2F1	RANBP17
E2F1	SDHAF2
E2F1	SF3B4
E2F1	STAT5B
E2F1	TM4SF19
E2F1	TMEM39B
E2F1	TMEM171
E2F1	TMEM186
E2F1	VOPP1
E2F1	VPS13B
E2F1	YY1AP1
E2F4	ADRBK1
E2F4	AJUBA
E2F4	APLP1
E2F4	ARHGEF10
E2F4	BCL7A
E2F4	C5orf38
E2F4	C6orf203
E2F4	C9orf16
E2F4	CCAR2
E2F4	CISD3
E2F4	COPS8
E2F4	CPSF4
E2F4	CRIP2
E2F4	CSNK2A1
E2F4	CYP2R1
E2F4	DOT1L
E2F4	EEF1A1
E2F4	EIF4A2
E2F4	FAF2
E2F4	FAM222A
E2F4	FAM222B
E2F4	FOXO3
E2F4	GALNT7
E2F4	GATC
E2F4	GBX1
E2F4	GEMIN2
E2F4	H2AFX
E2F4	HIST1H2AE
E2F4	HIST1H2BE
E2F4	HOXC10
E2F4	HSF1
E2F4	ITPRIPL1
E2F4	KLHDC10
E2F4	LRRC14
E2F4	MAP3K11
E2F4	MMP17
E2F4	MTA1
E2F4	NFATC2IP
E2F4	P4HTM
E2F4	PGLS
E2F4	POM121
E2F4	PTPRF
E2F4	RAB1B
E2F4	RAB32
E2F4	RDH5
E2F4	RNF123
E2F4	RPL7L1
E2F4	RPS13
E2F4	SEMA3G
E2F4	SETBP1
E2F4	SIMC1
E2F4	SLC25A19
E2F4	SLC35F3
E2F4	SMG7
E2F4	SNX27
E2F4	SYNGR2
E2F4	TAOK2
E2F4	TAS2R14
E2F4	TBC1D24
E2F4	TFPT
E2F4	TIGAR
E2F4	TOMM40
E2F4	TPST1
E2F4	TRIM32
E2F4	VPS13D
E2F4	ZFR
E2F4	ZNF343
E2F4	ZNF526
E2F4	ZNF707
E2F6	ANAPC15
E2F6	ANKRD12
E2F6	ARSA
E2F6	AS3MT
E2F6	ATP2B4
E2F6	BAHD1
E2F6	C18orf25
E2F6	CDK11B
E2F6	CFAP20
E2F6	CHN2
E2F6	CLIC3
E2F6	COL5A1
E2F6	CTHRC1
E2F6	CTNND1
E2F6	DCAF17
E2F6	EED
E2F6	ELOVL6
E2F6	EOGT
E2F6	FBXL15
E2F6	FGF1
E2F6	FST
E2F6	FTO
E2F6	HAUS8
E2F6	HCFC2
E2F6	HECA
E2F6	KCP
E2F6	KIAA1462
E2F6	MON1B
E2F6	MYL12A
E2F6	NAB1
E2F6	NFXL1
E2F6	RAB43
E2F6	RBBP6
E2F6	RBFOX2
E2F6	RGS20
E2F6	SCO1
E2F6	SLITRK4
E2F6	SPIN2B
E2F6	SSH2
E2F6	SSSCA1
E2F6	STRA13
E2F6	SYCE3
E2F6	TENM4
E2F6	TMEM205
E2F6	TP53I13
E2F6	TPR
E2F6	TRIM35
E2F6	VPS29
E2F6	WDR18
E2F6	YIPF2
EGR1	AIP
EGR1	AMOTL1
EGR1	ANGEL1
EGR1	ARC
EGR1	ARL6IP5
EGR1	ARNTL2
EGR1	BAZ1A
EGR1	BCL2
EGR1	BHLHE40
EGR1	BLM
EGR1	BTBD1
EGR1	C17orf67
EGR1	CALCRL
EGR1	CAMKK2
EGR1	CD3EAP
EGR1	CLCF1
EGR1	CLIC4
EGR1	CLUAP1
EGR1	COPE
EGR1	CTAGE5
EGR1	CYR61
EGR1	EGR3
EGR1	EIF2A
EGR1	EXOC6B
EGR1	FAM83F
EGR1	FAM98C
EGR1	FNDC3A
EGR1	FOSL1
EGR1	FRS2
EGR1	FYTTD1
EGR1	GAN
EGR1	GGA1
EGR1	GGCT
EGR1	GNAI3
EGR1	GOLPH3
EGR1	GRB2
EGR1	HIST1H1B
EGR1	HIST1H4F
EGR1	HNRNPD
EGR1	IL6R
EGR1	ITPKC
EGR1	JAK1
EGR1	LAMC2
EGR1	LRRC40
EGR1	LYSMD2
EGR1	LYSMD3
EGR1	MAML3
EGR1	MAN1A2
EGR1	MAP3K1
EGR1	MAPK9
EGR1	2008-03-01
EGR1	MED4
EGR1	MOB1A
EGR1	MRPL46
EGR1	MYBBP1A
EGR1	MYO1B
EGR1	NANP
EGR1	NEDD9
EGR1	NIT1
EGR1	NR4A1
EGR1	PARK2
EGR1	PDP2
EGR1	PDZRN3
EGR1	PGR
EGR1	PIM1
EGR1	PKP3
EGR1	PLA2G12A
EGR1	PMAIP1
EGR1	PMPCB
EGR1	POU3F1
EGR1	PPP2R3A
EGR1	PRPF31
EGR1	PSMA4
EGR1	RASAL2
EGR1	RPAP3
EGR1	RSRC1
EGR1	SEC14L2
EGR1	SEC63
EGR1	SLC4A7
EGR1	SLC16A1
EGR1	SLC36A1
EGR1	SMAD9
EGR1	SMARCC1
EGR1	STX4
EGR1	TACC3
EGR1	THOC6
EGR1	THOC7
EGR1	TMEM18
EGR1	TMEM19
EGR1	TMEM123
EGR1	TNNT1
EGR1	UBAC1
EGR1	WDFY3
EGR1	YJEFN3
EGR1	ZBTB8OS
EGR1	ZDHHC14
EGR1	ZNF449
EGR1	ZNF519
ELF1	ABCC4
ELF1	ABCE1
ELF1	ACVR2B
ELF1	ADAR
ELF1	ADIPOR2
ELF1	AHNAK
ELF1	ALDH6A1
ELF1	ALS2CL
ELF1	AMOT
ELF1	ANP32A
ELF1	ARL2BP
ELF1	ARNT
ELF1	ATG5
ELF1	ATP11C
ELF1	ATXN2
ELF1	AXIN1
ELF1	B4GALNT1
ELF1	BEND5
ELF1	BFSP1
ELF1	BRCA2
ELF1	BRCC3
ELF1	C5orf38
ELF1	C12orf65
ELF1	CADPS
ELF1	CADPS2
ELF1	CAMLG
ELF1	CAT
ELF1	CD163L1
ELF1	CDC40
ELF1	CDK2AP1
ELF1	CDYL2
ELF1	CELF1
ELF1	CELF3
ELF1	CLIP4
ELF1	CMPK1
ELF1	CNTFR
ELF1	COL27A1
ELF1	COMMD3
ELF1	CPEB1
ELF1	CRK
ELF1	CSNK2A1
ELF1	CUL1
ELF1	DEK
ELF1	DEPDC1
ELF1	DLG5
ELF1	DYRK1A
ELF1	EIF3A
ELF1	EPB41
ELF1	ERMAP
ELF1	FAM109A
ELF1	FAM149B1
ELF1	FAM184A
ELF1	FAM222B
ELF1	FBXO3
ELF1	FIG4
ELF1	FNDC4
ELF1	GDPD2
ELF1	GEMIN8
ELF1	GNMT
ELF1	GPR35
ELF1	GRIK4
ELF1	HENMT1
ELF1	HNRNPU
ELF1	IFT172
ELF1	IPO9
ELF1	ITPR1
ELF1	KAT6B
ELF1	KDM7A
ELF1	KIF1C
ELF1	KLHL22
ELF1	KPNA6
ELF1	KRT10
ELF1	LARP7
ELF1	LEPR
ELF1	LMAN1
ELF1	LMNB1
ELF1	LMTK2
ELF1	MAF
ELF1	MDM2
ELF1	MUT
ELF1	MYCBP2
ELF1	NIPBL
ELF1	NMI
ELF1	NR2C2
ELF1	NR3C2
ELF1	NRK
ELF1	OPRD1
ELF1	PDHX
ELF1	PIEZO1
ELF1	PLAG1
ELF1	PLD2
ELF1	PLIN5
ELF1	PLXNA4
ELF1	RABEP1
ELF1	RALBP1
ELF1	RBM26
ELF1	RBM27
ELF1	RBPMS
ELF1	RGS7BP
ELF1	RNF157
ELF1	SCRN1
ELF1	SCRN3
ELF1	SDF2
ELF1	SEC62
ELF1	SENP5
ELF1	2004-09-01
ELF1	2007-09-01
ELF1	SEZ6
ELF1	SH2D3C
ELF1	SLC7A2
ELF1	SLC7A5
ELF1	SLC25A12
ELF1	SLC35A1
ELF1	SMAD5
ELF1	SNCB
ELF1	SON
ELF1	SPECC1
ELF1	SRI
ELF1	SRSF4
ELF1	ST3GAL3
ELF1	STK35
ELF1	TBX6
ELF1	TCIRG1
ELF1	TET2
ELF1	THOC5
ELF1	TIAM2
ELF1	TIPRL
ELF1	TMEM59
ELF1	TNPO1
ELF1	TPGS1
ELF1	TRIM56
ELF1	UBN1
ELF1	UNK
ELF1	URB2
ELF1	USP32
ELF1	VASH2
ELF1	WDR43
ELF1	WDR48
ELF1	YLPM1
ELF1	ZC3H13
ELF1	ZCCHC4
ELF1	ZNF90
ELF1	ZNF445
ELF1	ZNF559
ELF1	ZNF639
ELK4	ABHD17A
ELK4	ACSS2
ELK4	ADCK3
ELK4	AGBL5
ELK4	ALG10
ELK4	ARVCF
ELK4	ATMIN
ELK4	C6orf62
ELK4	C6orf120
ELK4	CCDC127
ELK4	CDYL
ELK4	CLP1
ELK4	CMTM3
ELK4	CYP46A1
ELK4	DDHD1
ELK4	FAM167A
ELK4	FKTN
ELK4	FOXP2
ELK4	G3BP1
ELK4	GPSM2
ELK4	GTF2F2
ELK4	HMX3
ELK4	KARS
ELK4	LARP4
ELK4	2002-03-01
ELK4	MRPL33
ELK4	MZT2B
ELK4	NELFCD
ELK4	NOL8
ELK4	ORC1
ELK4	OSMR
ELK4	PGAP1
ELK4	PKP4
ELK4	PPP1CB
ELK4	PPP2CB
ELK4	PRKAB1
ELK4	RHOBTB3
ELK4	ROCK1
ELK4	RSU1
ELK4	SAFB
ELK4	SCO1
ELK4	SEPHS1
ELK4	SFSWAP
ELK4	SFXN1
ELK4	SH2D4A
ELK4	TCFL5
ELK4	TMEM56
ELK4	TOR1A
ELK4	UHRF1
ELK4	WDR26
ELK4	WIPF2
ELK4	YWHAQ
ELK4	ZBTB48
ELK4	ZNF544
EP300	AAMP
EP300	ABCD1
EP300	ABHD5
EP300	ACBD5
EP300	ACSF3
EP300	ACSL1
EP300	ADGRB2
EP300	ALDH3B2
EP300	ARSB
EP300	ASB7
EP300	BCAR3
EP300	BNIP2
EP300	BOD1L1
EP300	BRF1
EP300	C19orf57
EP300	CAMP
EP300	CBFA2T2
EP300	CCDC186
EP300	CD109
EP300	CERS2
EP300	CHD4
EP300	CLK3
EP300	CNTFR
EP300	COL5A1
EP300	CTHRC1
EP300	CWC27
EP300	DBR1
EP300	DCUN1D1
EP300	DIAPH2
EP300	DIRAS1
EP300	DYNC1LI2
EP300	EFCAB14
EP300	EML2
EP300	ENDOG
EP300	ENOX1
EP300	EXOSC9
EP300	FAM155A
EP300	FAM184A
EP300	FAR1
EP300	FAS
EP300	FLVCR2
EP300	FSTL5
EP300	GALNT6
EP300	GCFC2
EP300	GNB1
EP300	GPKOW
EP300	GPM6A
EP300	INHA
EP300	ISCA1
EP300	KCNN4
EP300	KHDRBS1
EP300	KIAA1257
EP300	KIF3B
EP300	KIF18A
EP300	KLHL8
EP300	LCN2
EP300	LIMA1
EP300	LRRK1
EP300	LRRK2
EP300	LYAR
EP300	MAP1B
EP300	MED13L
EP300	MEGF9
EP300	MIS18A
EP300	MMP28
EP300	NDUFAB1
EP300	NECAB3
EP300	NR2C2
EP300	NUCKS1
EP300	PAIP2
EP300	PAPOLA
EP300	PARP10
EP300	PHF6
EP300	PHF24
EP300	PLIN2
EP300	PNISR
EP300	PPARGC1B
EP300	PPP2R2B
EP300	PRDM5
EP300	PRKD1
EP300	PSMD6
EP300	PTPDC1
EP300	PTRH1
EP300	PUSL1
EP300	RABEPK
EP300	RABIF
EP300	RAD23B
EP300	RAF1
EP300	RAP1GAP
EP300	RARS
EP300	RBL1
EP300	RLF
EP300	RNASET2
EP300	RNF214
EP300	RRM2B
EP300	RRS1
EP300	SCP2
EP300	SEMA4G
EP300	SIDT2
EP300	SKI
EP300	SLC2A10
EP300	SLC19A2
EP300	SLC27A6
EP300	SLC35A1
EP300	SMARCA5
EP300	SNX4
EP300	SOX15
EP300	SP4
EP300	SSBP3
EP300	SSR1
EP300	SSTR3
EP300	STARD3NL
EP300	STX7
EP300	SWAP70
EP300	SYCE2
EP300	SYT11
EP300	TCOF1
EP300	TPPP3
EP300	TRIM45
EP300	TSPAN3
EP300	TTLL5
EP300	TYSND1
EP300	UBE2B
EP300	UPF2
EP300	WDR7
EP300	WDR78
EP300	YKT6
EP300	ZFPL1
EP300	ZNF7
ESR1	ACBD4
ESR1	ACOT2
ESR1	ADIRF
ESR1	AP3M2
ESR1	APOL1
ESR1	ARHGAP19
ESR1	ARMC8
ESR1	BBS4
ESR1	BCORL1
ESR1	C3orf67
ESR1	CAPN1
ESR1	CERS4
ESR1	CFAP45
ESR1	CNOT7
ESR1	COL5A1
ESR1	CR2
ESR1	CRISPLD1
ESR1	DAZAP2
ESR1	DNAJB6
ESR1	ERGIC2
ESR1	FUT4
ESR1	GAS2L3
ESR1	GNA14
ESR1	HECA
ESR1	IDUA
ESR1	IST1
ESR1	KCP
ESR1	KIAA1456
ESR1	KIF18A
ESR1	LRRK2
ESR1	LSM5
ESR1	NASP
ESR1	PAICS
ESR1	PAPD5
ESR1	PET100
ESR1	PIK3CA
ESR1	PLEKHM2
ESR1	PSENEN
ESR1	PTDSS2
ESR1	RPS8
ESR1	RPS13
ESR1	RRM1
ESR1	RSRC1
ESR1	SEC23B
ESR1	SLC12A5
ESR1	SWAP70
ESR1	TAF6L
ESR1	TMBIM6
ESR1	TMEM126A
ESR1	TPI1
ESR1	TRIM45
ESR1	TUBB
ESR1	WDR93
ESR1	ZNF561
ESR1	ZNF720
ESRRA	ABCA3
ESRRA	ACTR1A
ESRRA	AKIRIN2
ESRRA	ANKS1A
ESRRA	ARL6
ESRRA	ATF5
ESRRA	C5orf22
ESRRA	C15orf39
ESRRA	C19orf43
ESRRA	CADM1
ESRRA	CBLB
ESRRA	CCDC136
ESRRA	CD3EAP
ESRRA	CEP76
ESRRA	CFAP57
ESRRA	CHERP
ESRRA	CLTCL1
ESRRA	CNPY4
ESRRA	COCH
ESRRA	CPOX
ESRRA	CRACR2A
ESRRA	DNAJC19
ESRRA	DNAL1
ESRRA	DNALI1
ESRRA	DSTYK
ESRRA	ECM1
ESRRA	EHBP1L1
ESRRA	ELL2
ESRRA	ERN1
ESRRA	FAM109A
ESRRA	FANCC
ESRRA	FOXI1
ESRRA	FXYD5
ESRRA	GGACT
ESRRA	GOT2
ESRRA	GPATCH8
ESRRA	GUF1
ESRRA	GZF1
ESRRA	HERC6
ESRRA	HSD3B1
ESRRA	IFT80
ESRRA	JADE2
ESRRA	JDP2
ESRRA	KIAA1191
ESRRA	KRT27
ESRRA	L3MBTL2
ESRRA	LHPP
ESRRA	LIMD1
ESRRA	LIMS1
ESRRA	LIPH
ESRRA	LMF1
ESRRA	LONRF1
ESRRA	LRIG2
ESRRA	LRRC73
ESRRA	MGAT4B
ESRRA	MLF1
ESRRA	MRI1
ESRRA	MRPS6
ESRRA	MT-ATP8
ESRRA	NBEA
ESRRA	NETO2
ESRRA	NUDT11
ESRRA	OTUD3
ESRRA	P3H3
ESRRA	PCGF6
ESRRA	PDCD2L
ESRRA	PDE4A
ESRRA	PDXDC1
ESRRA	PEX1
ESRRA	PEX26
ESRRA	PIGO
ESRRA	PLAUR
ESRRA	PMS2
ESRRA	POLD2
ESRRA	PPP4R1
ESRRA	PROC
ESRRA	PRR34
ESRRA	PSEN2
ESRRA	PSG4
ESRRA	PTDSS2
ESRRA	PVRL3
ESRRA	RAB3IL1
ESRRA	RFX1
ESRRA	RGCC
ESRRA	RHOH
ESRRA	RNF123
ESRRA	RPH3AL
ESRRA	RRP9
ESRRA	SCHIP1
ESRRA	SEC24D
ESRRA	SFXN5
ESRRA	SGMS1
ESRRA	SLC4A8
ESRRA	SLC22A18
ESRRA	SNX21
ESRRA	SORCS1
ESRRA	SOWAHA
ESRRA	SRMS
ESRRA	ST13
ESRRA	STEAP3
ESRRA	SWI5
ESRRA	TOP3B
ESRRA	TRMT10C
ESRRA	TRNP1
ESRRA	TTC16
ESRRA	TTF1
ESRRA	WFDC3
ESRRA	YOD1
ESRRA	ZBTB33
ESRRA	ZNF438
ESRRA	ZNF488
ESRRA	ZNF599
ESRRA	ZNF708
FOS	ANK3
FOS	AP1G1
FOS	ARHGEF7
FOS	ARHGEF10L
FOS	ARRB1
FOS	ARRDC4
FOS	ATF7IP
FOS	ATG14
FOS	ATXN3
FOS	BCAS2
FOS	BCL7A
FOS	BRD8
FOS	C17orf64
FOS	CALHM2
FOS	CITED2
FOS	COL4A2
FOS	COL12A1
FOS	CREM
FOS	CRY2
FOS	CSRNP1
FOS	CYP46A1
FOS	DDX6
FOS	DDX43
FOS	DNALI1
FOS	DUSP1
FOS	DUSP2
FOS	EGR1
FOS	ELF3
FOS	FAM3D
FOS	FAM63A
FOS	FAM127A
FOS	FOPNL
FOS	FREM2
FOS	GGACT
FOS	GMPR
FOS	GNA14
FOS	HIP1
FOS	HLA-DMA
FOS	HMOX1
FOS	HNRNPA3
FOS	HOXB13
FOS	HUNK
FOS	IGFBP5
FOS	INVS
FOS	IQSEC1
FOS	JUN
FOS	KATNA1
FOS	KLF11
FOS	LPAR5
FOS	MED23
FOS	MGAT4A
FOS	MIB1
FOS	MYC
FOS	NME1
FOS	NUCKS1
FOS	PARP1
FOS	PDCD4
FOS	PDE7A
FOS	PEX2
FOS	PLEKHS1
FOS	POLD1
FOS	POLE
FOS	PRIMA1
FOS	PRODH
FOS	PRRT4
FOS	PTPN7
FOS	RASD1
FOS	RBBP8NL
FOS	RFX5
FOS	RHPN2
FOS	RNASE4
FOS	RPS6KA5
FOS	SNRNP200
FOS	SRMS
FOS	SRSF5
FOS	SUMO3
FOS	TBCD
FOS	TM7SF3
FOS	TMEM101
FOS	TXNIP
FOS	UBR4
FOS	UPF3B
FOS	USP16
FOS	XPC
FOS	ZFP36
FOS	ZNF165
FOS	ZNF490
FOS	ZNF529
FOS	ZNF688
FOS	ZNF703
FOSL1	AACS
FOSL1	CAMKK1
FOSL1	CHAC1
FOSL1	CHIC2
FOSL1	CLASRP
FOSL1	CXCL12
FOSL1	DEAF1
FOSL1	DKC1
FOSL1	F2RL1
FOSL1	FAT1
FOSL1	FHL3
FOSL1	FMNL2
FOSL1	FRMPD2
FOSL1	GPR87
FOSL1	ICAM1
FOSL1	JAG1
FOSL1	KCNF1
FOSL1	KLF13
FOSL1	LARP6
FOSL1	LRRC4
FOSL1	MAP2K3
FOSL1	MAP2K4
FOSL1	MYADM
FOSL1	NFATC2
FOSL1	NLRP10
FOSL1	NUAK2
FOSL1	OCIAD1
FOSL1	PI4K2A
FOSL1	PLEKHG2
FOSL1	PTK2B
FOSL1	PTRH2
FOSL1	RAB6B
FOSL1	RARA
FOSL1	RNF25
FOSL1	RPS6KA3
FOSL1	SCFD2
FOSL1	SERPINE1
FOSL1	SLC35F6
FOSL1	SMAD3
FOSL1	SNAI2
FOSL1	SOX9
FOSL1	SPIRE1
FOSL1	SRSF6
FOSL1	STAMBPL1
FOSL1	TACC2
FOSL1	THBS1
FOSL1	TRMT12
FOSL1	UTP3
FOSL1	ZNF48
FOSL1	ZYX
FOSL2	ARID4A
FOSL2	ARMCX1
FOSL2	B3GLCT
FOSL2	BTG2
FOSL2	C1GALT1C1
FOSL2	C12orf10
FOSL2	CCDC94
FOSL2	COG3
FOSL2	CPA6
FOSL2	CPSF6
FOSL2	DLGAP5
FOSL2	DOK6
FOSL2	FAM83B
FOSL2	GNAO1
FOSL2	GNPAT
FOSL2	H2AFY2
FOSL2	HERC4
FOSL2	HNRNPDL
FOSL2	HRSP12
FOSL2	KATNBL1
FOSL2	LNX1
FOSL2	MAP1LC3B
FOSL2	MARVELD3
FOSL2	MCOLN1
FOSL2	MGA
FOSL2	MRPS35
FOSL2	NCAPG
FOSL2	NRDE2
FOSL2	PDCL
FOSL2	PGM2
FOSL2	PNISR
FOSL2	RAB11A
FOSL2	RAB13
FOSL2	RARS2
FOSL2	SGPP1
FOSL2	SURF6
FOSL2	TANC2
FOSL2	VPS13C
FOSL2	YTHDF2
FOXA1	ABL2
FOXA1	ABLIM3
FOXA1	AKR1C2
FOXA1	ANO1
FOXA1	AQP3
FOXA1	ARL5A
FOXA1	ARMC2
FOXA1	ARMCX3
FOXA1	ATP5B
FOXA1	ATP5G2
FOXA1	ATP5G3
FOXA1	BCL7B
FOXA1	BLOC1S1
FOXA1	BRK1
FOXA1	BTF3
FOXA1	C1orf43
FOXA1	C6orf226
FOXA1	C11orf31
FOXA1	C14orf2
FOXA1	C18orf32
FOXA1	C19orf33
FOXA1	CCDC167
FOXA1	CD2BP2
FOXA1	CDC14B
FOXA1	CDC42
FOXA1	CDC42BPA
FOXA1	CETN2
FOXA1	CLTA
FOXA1	COX6C
FOXA1	COX7C
FOXA1	CPLX1
FOXA1	CSNK2A3
FOXA1	CSNK2B
FOXA1	CTSF
FOXA1	CXCR4
FOXA1	DAAM2
FOXA1	DBI
FOXA1	DCTN2
FOXA1	DISP1
FOXA1	DMKN
FOXA1	DNAJC1
FOXA1	DOK4
FOXA1	EEF1A2
FOXA1	EIF5
FOXA1	ELOVL2
FOXA1	EML5
FOXA1	EPHA6
FOXA1	ETV7
FOXA1	FCGRT
FOXA1	FDPS
FOXA1	FXYD3
FOXA1	HIC1
FOXA1	HIGD2A
FOXA1	ICA1
FOXA1	IFI27L2
FOXA1	IMMP2L
FOXA1	INPP1
FOXA1	ITGB3BP
FOXA1	KIF9
FOXA1	LAMTOR1
FOXA1	LGALS3
FOXA1	LGALSL
FOXA1	LHFP
FOXA1	LPP
FOXA1	LRRC57
FOXA1	LSM1
FOXA1	LTBP3
FOXA1	MAD2L1BP
FOXA1	MED9
FOXA1	MRPS2
FOXA1	MRPS21
[truncated: 9,889 more rows]

## Sheet: HGR_Inhibition
TF	GENE
ATF3	ABCD4
ATF3	AKT2
ATF3	ALG3
ATF3	ALKBH6
ATF3	ATG3
ATF3	BCAP31
ATF3	BEND7
ATF3	BOLA1
ATF3	CASK
ATF3	CCT7
ATF3	CEP120
ATF3	CEP164
ATF3	CLIC1
ATF3	CTDSP1
ATF3	DARS2
ATF3	DDX39A
ATF3	DHCR7
ATF3	DPAGT1
ATF3	DPM2
ATF3	DVL3
ATF3	DYRK1A
ATF3	ECE2
ATF3	EPOR
ATF3	FAM110C
ATF3	GEMIN8
ATF3	GGT7
ATF3	GIT1
ATF3	GLRX2
ATF3	HDAC1
ATF3	HEXA
ATF3	HIST1H2BM
ATF3	ITPK1
ATF3	KLHL26
ATF3	LYPD3
ATF3	MLF2
ATF3	MOB1A
ATF3	MRPS10
ATF3	NOC2L
ATF3	NOV
ATF3	PAGR1
ATF3	PDE6D
ATF3	PHC3
ATF3	PITPNM1
ATF3	PRRT4
ATF3	RAB5C
ATF3	RAB33B
ATF3	SAMD12
ATF3	SCRN1
ATF3	SENP7
ATF3	SF3B4
ATF3	SFT2D1
ATF3	SH3BGR
ATF3	SHC1
ATF3	SLC25A43
ATF3	STX4
ATF3	SYVN1
ATF3	THAP8
ATF3	TLCD1
ATF3	TMED4
ATF3	TMEM59
ATF3	TMEM165
ATF3	TMEM219
ATF3	TRAPPC1
ATF3	TSSC1
ATF3	UBE2J2
ATF3	USP4
ATF3	VIPR1
ATF3	WARS
ATF3	WDR26
ATF3	ZBTB34
ATF3	ZFAND3
ATF3	ZFP41
ATF3	ZNF318
BATF	AES
BATF	AGO4
BATF	AREL1
BATF	ARFIP2
BATF	C5orf22
BATF	CALU
BATF	CAND1
BATF	CREG2
BATF	CTC1
BATF	CWC22
BATF	DARS
BATF	ECHDC3
BATF	ENOX2
BATF	F11R
BATF	FRS3
BATF	GALNT4
BATF	GNB5
BATF	GNG7
BATF	IFT43
BATF	ITFG1
BATF	ITFG2
BATF	ITPR2
BATF	KPNA5
BATF	LACC1
BATF	LTBP1
BATF	MAP9
BATF	MED28
BATF	MLLT1
BATF	NKTR
BATF	SLC9A8
BATF	SOWAHA
BATF	SUPT3H
BATF	SWI5
BATF	TLCD1
BATF	TMEM63B
BATF	TWF1
BATF	UCHL3
BATF	WAS
BATF	WDR1
BCL3	ACOT9
BCL3	ADAM23
BCL3	ATF4
BCL3	B3GNT3
BCL3	BEND6
BCL3	C3orf80
BCL3	C6orf226
BCL3	C9orf116
BCL3	CCNYL1
BCL3	CDC45
BCL3	CDCA7
BCL3	CNST
BCL3	CRCP
BCL3	CST3
BCL3	DCAF16
BCL3	F8
BCL3	FAM46A
BCL3	FAR1
BCL3	FBN1
BCL3	GPR160
BCL3	INHBB
BCL3	IRF1
BCL3	ITGA2
BCL3	LITAF
BCL3	LMO2
BCL3	LPIN1
BCL3	LRSAM1
BCL3	NDC1
BCL3	NKAIN1
BCL3	NT5DC1
BCL3	NUF2
BCL3	NXT2
BCL3	OLFML3
BCL3	PARP8
BCL3	PDCD6
BCL3	PDDC1
BCL3	PMPCA
BCL3	PPP2R2B
BCL3	PTHLH
BCL3	PWP1
BCL3	RAB33A
BCL3	RIN1
BCL3	RPL36AL
BCL3	SC5D
BCL3	SCAI
BCL3	SERTAD1
BCL3	SLC35E4
BCL3	SNRPF
BCL3	SULT1A2
BCL3	TBX6
BCL3	TLR2
BCL3	TMEM150C
BCL3	TPP2
BCL3	TXLNG
BCL3	USP46
BCL3	VAMP2
BCL3	WARS2
BCL3	WDR75
BCL3	ZC3H15
BCL3	ZMAT2
BCL3	ZNF488
BCL3	ZNF519
BCL3	ZNF644
BCLAF1	AMPD3
BCLAF1	AP3M2
BCLAF1	ARMC8
BCLAF1	BCORL1
BCLAF1	BMP7
BCLAF1	BRCC3
BCLAF1	C20orf27
BCLAF1	C21orf33
BCLAF1	CCDC87
BCLAF1	CDK20
BCLAF1	CMTM8
BCLAF1	CSNK1G2
BCLAF1	CTPS1
BCLAF1	CTU1
BCLAF1	DAB2IP
BCLAF1	DSC2
BCLAF1	FAM98A
BCLAF1	FBXO44
BCLAF1	FOXP4
BCLAF1	GADD45GIP1
BCLAF1	GK5
BCLAF1	GRB2
BCLAF1	GREM1
BCLAF1	HBS1L
BCLAF1	HTRA1
BCLAF1	IL17RE
BCLAF1	IPO4
BCLAF1	KCMF1
BCLAF1	LEPR
BCLAF1	LRRC40
BCLAF1	LRRC42
BCLAF1	2003-03-01
BCLAF1	MRPL36
BCLAF1	NAAA
BCLAF1	NPB
BCLAF1	NSDHL
BCLAF1	PRSS8
BCLAF1	PVR
BCLAF1	RADIL
BCLAF1	RINT1
BCLAF1	SEC23B
BCLAF1	SLC7A5
BCLAF1	SLC25A16
BCLAF1	SLK
BCLAF1	SMAD9
BCLAF1	SMPD4
BCLAF1	STAMBPL1
BCLAF1	SUSD3
BCLAF1	TAP1
BCLAF1	TBL2
BCLAF1	TLCD1
BCLAF1	TM4SF1
BCLAF1	TMEM184A
BCLAF1	TTC14
BCLAF1	TUBB
BCLAF1	UBE2C
BCLAF1	WDR18
BCLAF1	XPO5
BCLAF1	ZFHX2
BCLAF1	ZNF92
BCLAF1	ZNF142
BCLAF1	ZNF579
BCLAF1	ZNF624
BCLAF1	ZNF680
BCLAF1	ZNF726
BCLAF1	ZNF777
BDP1	ATP11B
BDP1	CAMK1
BDP1	CD109
BDP1	CHRNA3
BDP1	DDX50
BDP1	EPHA4
BDP1	ERCC2
BDP1	FADS2
BDP1	GABBR2
BDP1	GATA3
BDP1	GTF2H5
BDP1	HDHD2
BDP1	HTRA1
BDP1	ING2
BDP1	IQCE
BDP1	KSR1
BDP1	MRPL30
BDP1	NCOA1
BDP1	NFE2L3
BDP1	NRP1
BDP1	RALBP1
BDP1	SCARB1
BDP1	SNRPA
BDP1	TGFB1I1
BDP1	TNPO2
BDP1	ZNF391
BDP1	ZNF488
BHLHE40	BCAR3
BHLHE40	CACHD1
BHLHE40	CTDNEP1
BHLHE40	DET1
BHLHE40	IER2
BHLHE40	INO80
BHLHE40	KIAA0319L
BHLHE40	LAMB2
BHLHE40	LMBR1L
BHLHE40	MBTD1
BHLHE40	MIS12
BHLHE40	NR4A1
BHLHE40	PPFIBP2
BHLHE40	PPM1A
BHLHE40	PPP1R2
BHLHE40	RBM39
BHLHE40	RNF38
BHLHE40	SCNN1G
BHLHE40	SMAD3
BHLHE40	SREBF2
BHLHE40	ZNF230
BHLHE40	ZSCAN32
BRCA1	ALOX5
BRCA1	BHLHB9
BRCA1	BYSL
BRCA1	CD3EAP
BRCA1	CDC40
BRCA1	DNAAF5
BRCA1	DOHH
BRCA1	ELOVL4
BRCA1	EML6
BRCA1	ENPP1
BRCA1	ETV7
BRCA1	FASTKD1
BRCA1	GJA3
BRCA1	HLA-DOA
BRCA1	IL4R
BRCA1	JMJD6
BRCA1	KDM5A
BRCA1	MAFK
BRCA1	MPLKIP
BRCA1	NES
BRCA1	NSDHL
BRCA1	NSUN4
BRCA1	PLAUR
BRCA1	POLR3D
BRCA1	PTCD2
BRCA1	RBM6
BRCA1	RRP1
BRCA1	SLC7A11
BRCA1	TRIM35
BRCA1	ZNF786
BRF1	ABCB8
BRF1	ADAM19
BRF1	ARID1B
BRF1	C16orf71
BRF1	CCDC150
BRF1	CCR3
BRF1	CDH3
BRF1	CDK20
BRF1	CMTM8
BRF1	CPSF3
BRF1	CPSF4
BRF1	CTU1
BRF1	DDIT4
BRF1	DNAJB12
BRF1	DNASE1L1
BRF1	EMB
BRF1	ENTPD8
BRF1	ESR2
BRF1	FAM24B
BRF1	FRK
BRF1	GREM1
BRF1	GRIK4
BRF1	HIST1H1C
BRF1	IRF2BP2
BRF1	LAT2
BRF1	LEF1
BRF1	MAP7D1
BRF1	NGDN
BRF1	NKX3-1
BRF1	PPP1R12B
BRF1	RDH14
BRF1	RFC4
BRF1	SAV1
BRF1	SHANK2
BRF1	SLC45A1
BRF1	SNAP23
BRF1	SPATA18
BRF1	TMX4
BRF1	TUSC3
BRF1	USP48
BRF1	WDR75
BRF1	ZNF263
BRF1	ZNF410
BRF1	ZNF711
BRF2	ABCC1
BRF2	ARL15
BRF2	C17orf97
BRF2	CHEK1
BRF2	COL6A2
BRF2	CYSTM1
BRF2	DAB2
BRF2	FKBP9
BRF2	FOXP4
BRF2	FUNDC1
BRF2	HIST1H2AD
BRF2	IMPDH2
BRF2	KDM6A
BRF2	KIF2C
BRF2	LARP1
BRF2	MACF1
BRF2	MED15
BRF2	MIDN
BRF2	MIF
BRF2	PIGQ
BRF2	PNRC2
BRF2	POP5
BRF2	PPP1R21
BRF2	PSMB4
BRF2	PTCH1
BRF2	RNMT
BRF2	SLC44A2
BRF2	STAT5A
BRF2	SUOX
BRF2	TALDO1
BRF2	THOC1
BRF2	TRIP6
BRF2	YTHDC1
BRF2	ZBTB1
BRF2	ZDHHC17
CCNT2	ADIRF
CCNT2	ANKEF1
CCNT2	ANKRD13C
CCNT2	ARHGEF19
CCNT2	ASTE1
CCNT2	ATG101
CCNT2	ATP11C
CCNT2	AZI2
CCNT2	B3GNT4
CCNT2	BTF3L4
CCNT2	C1orf122
CCNT2	CCS
CCNT2	CCT6A
CCNT2	CFAP69
CCNT2	CHN2
CCNT2	CLDN9
CCNT2	CLPTM1
CCNT2	CNNM3
CCNT2	COG2
CCNT2	COQ10B
CCNT2	DHX34
CCNT2	DIO2
CCNT2	DNAJC12
CCNT2	DNAJC16
CCNT2	DVL1
CCNT2	EVL
CCNT2	EXO5
CCNT2	EXOG
CCNT2	FZD7
CCNT2	GALNT10
CCNT2	GINS4
CCNT2	GUCA2A
CCNT2	HIC2
CCNT2	HMBS
CCNT2	HOXB2
CCNT2	HPGD
CCNT2	HSBP1
CCNT2	IKBKE
CCNT2	KCNK15
CCNT2	KHK
CCNT2	KIAA0368
CCNT2	KLHDC7A
CCNT2	LACC1
CCNT2	LONP1
CCNT2	LRRC75A
CCNT2	MAPK11
CCNT2	MBTPS1
CCNT2	MC1R
CCNT2	MEIS3
CCNT2	MOB1B
CCNT2	MRPL38
CCNT2	MRPL44
CCNT2	MTMR6
CCNT2	MTRNR2L3
CCNT2	NEK11
CCNT2	NEMP2
CCNT2	NHP2
CCNT2	NPL
CCNT2	NTRK1
CCNT2	NUTF2
CCNT2	PATL1
CCNT2	PEPD
CCNT2	PFN1
CCNT2	PIP5KL1
CCNT2	PKN2
CCNT2	PPARGC1B
CCNT2	PRELID3A
CCNT2	PTP4A1
CCNT2	PWP2
CCNT2	RCAN3
CCNT2	RIMS4
CCNT2	RNASET2
CCNT2	RNMTL1
CCNT2	RRP1B
CCNT2	RRP12
CCNT2	SERPINA5
CCNT2	SIPA1L1
CCNT2	SLC6A19
CCNT2	SLC7A6OS
CCNT2	SLC19A1
CCNT2	SLC37A1
CCNT2	SLC50A1
CCNT2	SMIM10L2B
CCNT2	SOD1
CCNT2	SPNS2
CCNT2	THTPA
CCNT2	TMEM144
CCNT2	TRIT1
CCNT2	TRPV4
CCNT2	TTC23
CCNT2	TTC27
CCNT2	UBE2L3
CCNT2	UBR1
CCNT2	WDR74
CCNT2	WIPF1
CCNT2	WWC1
CCNT2	ZNF763
CCNT2	ZNF789
CCNT2	ZNHIT1
CEBPB	A1BG
CEBPB	AARS2
CEBPB	ANKEF1
CEBPB	ARC
CEBPB	ASF1A
CEBPB	BAMBI
CEBPB	BOD1L1
CEBPB	C6orf120
CEBPB	CCDC157
CEBPB	CDC5L
CEBPB	CENPP
CEBPB	CEP57L1
CEBPB	CFAP57
CEBPB	DLX5
CEBPB	DNAJB9
CEBPB	E2F2
CEBPB	EGR3
CEBPB	EIF2B3
CEBPB	EPG5
CEBPB	ERBB4
CEBPB	FAM46B
CEBPB	FAM83B
CEBPB	FBXL3
CEBPB	FGD3
CEBPB	FILIP1L
CEBPB	FKBP10
CEBPB	FRAT2
CEBPB	HERC4
CEBPB	HPS4
CEBPB	IFT80
CEBPB	KHDRBS1
CEBPB	KLF10
CEBPB	MAATS1
CEBPB	MCM3AP
CEBPB	MCM8
CEBPB	METTL25
CEBPB	MORC3
CEBPB	NAB2
CEBPB	NEDD9
CEBPB	NPHP3
CEBPB	NRDE2
CEBPB	PNISR
CEBPB	PPL
CEBPB	PRMT2
CEBPB	PRRG2
CEBPB	RASGEF1B
CEBPB	RHOH
CEBPB	RNPC3
CEBPB	RRBP1
CEBPB	SEMA3F
CEBPB	SLC19A2
CEBPB	SP4
CEBPB	SP6
CEBPB	TOP1
CEBPB	TPR
CEBPB	TPX2
CEBPB	TSC22D3
CEBPB	VEZF1
CEBPB	WIPI2
CEBPB	XRCC5
CEBPB	YWHAQ
CEBPB	ZFAND5
CHD2	AAR2
CHD2	ACLY
CHD2	ACTG2
CHD2	ADAR
CHD2	ADORA1
CHD2	AHDC1
CHD2	ALKBH7
CHD2	ANKFY1
CHD2	ANKS1B
CHD2	ARL6IP6
CHD2	ATP5SL
CHD2	AURKAIP1
CHD2	BACE1
CHD2	BAD
CHD2	BAG6
CHD2	BAZ1B
CHD2	BUB3
CHD2	C1orf52
CHD2	C3
CHD2	C19orf12
CHD2	CAMK2N2
CHD2	CCDC107
CHD2	CCNY
CHD2	CDC20
CHD2	CEP128
CHD2	CES4A
CHD2	CHMP1A
CHD2	CLCF1
CHD2	COX18
CHD2	CS
CHD2	CSNK1G1
CHD2	DDX28
CHD2	DEF8
CHD2	DHRS1
CHD2	DNAJC4
CHD2	EBPL
CHD2	EEPD1
CHD2	EIF4A2
CHD2	EPHB4
CHD2	ERCC1
CHD2	ERCC2
CHD2	FAM122B
CHD2	FAM195A
CHD2	FAM222B
CHD2	GALNT6
CHD2	GART
CHD2	GEMIN6
CHD2	GNA13
CHD2	GOLGA7B
CHD2	GPSM3
CHD2	GTF2H4
CHD2	HAUS4
CHD2	HLA-DRB1
CHD2	HNRNPA1L2
CHD2	LARP4B
CHD2	LIPG
CHD2	LITAF
CHD2	LSM7
CHD2	LSM11
CHD2	LY6G5B
CHD2	MAP2K2
CHD2	MRPL9
CHD2	MRPS15
CHD2	MTF1
CHD2	MYH10
CHD2	NAA10
CHD2	NAT9
CHD2	NIP7
CHD2	NOP56
CHD2	NUP155
CHD2	OTUD7A
CHD2	OXSM
CHD2	P2RX2
CHD2	P4HA2
CHD2	PCGF1
CHD2	PCGF2
CHD2	PCOLCE2
CHD2	PDLIM7
CHD2	PHB2
CHD2	PIGP
CHD2	PLEKHG2
CHD2	PLK2
CHD2	PLXNC1
CHD2	PMEL
CHD2	PPM1E
CHD2	PPM1L
CHD2	PPP2R3A
CHD2	PPP6R1
CHD2	PRKAG2
CHD2	PRPF31
CHD2	PTPMT1
CHD2	PYCARD
CHD2	PYCRL
CHD2	R3HDM2
CHD2	RAC3
CHD2	RASL10B
CHD2	RHBDF2
CHD2	RIC1
CHD2	ROGDI
CHD2	RPE
CHD2	RPL9
CHD2	RPL29
CHD2	RRP36
CHD2	S100A6
CHD2	SDC2
CHD2	SDHC
CHD2	2001-09-01
CHD2	SH2D3A
CHD2	SH3BP4
CHD2	SIRT7
CHD2	SLC25A5
CHD2	SLC31A1
CHD2	SMG9
CHD2	SMUG1
CHD2	SNRPA1
CHD2	STAT3
CHD2	STAT5B
CHD2	STOML1
CHD2	STXBP6
CHD2	TIGD6
CHD2	TMEM11
CHD2	TMEM127
CHD2	TMEM129
CHD2	TMEM150A
CHD2	TMEM186
CHD2	TRIM7
CHD2	TSTD2
CHD2	UBN1
CHD2	UPF3B
CHD2	WBP1
CHD2	WDR1
CHD2	YIPF1
CHD2	YY1AP1
CHD2	ZBED3
CHD2	ZBTB46
CHD2	ZCCHC7
CHD2	ZMYM5
CHD2	ZNF43
CHD2	ZNF346
CHD2	ZNF581
CHD2	ZNF629
CHD2	ZNF774
CTBP2	ABCB10
CTBP2	AGPAT2
CTBP2	ALG10
CTBP2	ANKRD23
CTBP2	AP2M1
CTBP2	APBA2
CTBP2	ARL6IP4
CTBP2	ARMC10
CTBP2	BEND6
CTBP2	BNIP3
CTBP2	BSG
CTBP2	C1orf167
CTBP2	C2orf49
CTBP2	C9orf16
CTBP2	C10orf35
CTBP2	CARNMT1
CTBP2	CBX2
CTBP2	CCDC106
CTBP2	CCNO
CTBP2	CDSN
CTBP2	CERS6
CTBP2	CLPTM1L
CTBP2	CLUH
CTBP2	COCH
CTBP2	COG8
CTBP2	COX10
CTBP2	COX15
CTBP2	CRELD2
CTBP2	CRIP2
CTBP2	CRK
CTBP2	CUL4A
CTBP2	DAXX
CTBP2	DCLRE1A
CTBP2	DNAJC18
CTBP2	DOCK7
CTBP2	DPY19L4
CTBP2	DUS4L
CTBP2	EFCAB14
CTBP2	ERGIC3
CTBP2	EXOC2
CTBP2	EXT2
CTBP2	FAM120AOS
CTBP2	FAM122A
CTBP2	FAM208A
CTBP2	FBLN1
CTBP2	FBXW5
CTBP2	FDX1L
CTBP2	GALNT3
CTBP2	GAS2
CTBP2	GCLM
CTBP2	GHITM
CTBP2	GIPC1
CTBP2	GLMN
CTBP2	HACE1
CTBP2	HECTD3
CTBP2	HOMER3
CTBP2	HOXC10
CTBP2	HS2ST1
CTBP2	HYOU1
CTBP2	IGSF8
CTBP2	IL10RB
CTBP2	INTS12
CTBP2	IRAK1
CTBP2	ITFG1
CTBP2	ITGA5
CTBP2	JOSD2
CTBP2	KIAA0368
CTBP2	KLF15
CTBP2	KLHDC8B
CTBP2	KNDC1
CTBP2	KSR1
CTBP2	LANCL1
CTBP2	LARP4
CTBP2	LDLRAP1
CTBP2	LRFN3
CTBP2	LRPAP1
CTBP2	LRRC23
CTBP2	LSM12
CTBP2	MAN2B1
CTBP2	MAP3K11
CTBP2	MGME1
CTBP2	MNAT1
CTBP2	MPI
CTBP2	MTCH1
CTBP2	NAIF1
CTBP2	NAPRT
CTBP2	NDRG4
CTBP2	NIPA2
CTBP2	NME5
CTBP2	NSUN3
CTBP2	NUBP2
CTBP2	OGDH
CTBP2	ORC2
CTBP2	OSBP2
CTBP2	OSTF1
CTBP2	P3H4
CTBP2	PIANP
CTBP2	PLEK2
CTBP2	POLDIP2
CTBP2	PPP5C
CTBP2	PXMP4
CTBP2	RAB31
CTBP2	RAB40C
CTBP2	RAPGEF6
CTBP2	RASGRP1
CTBP2	RBM26
CTBP2	RCE1
CTBP2	RHBDF1
CTBP2	RHEBL1
CTBP2	RING1
CTBP2	RNF130
CTBP2	SH2D5
CTBP2	SLC9A4
CTBP2	SLC25A4
CTBP2	SLC35D1
CTBP2	SLC39A4
CTBP2	SLC41A1
CTBP2	SLC50A1
CTBP2	SMUG1
CTBP2	SOWAHD
CTBP2	SSBP4
CTBP2	ST8SIA6
CTBP2	STXBP1
CTBP2	SURF4
CTBP2	SYNGR2
CTBP2	TAOK2
CTBP2	TCEA2
CTBP2	TFE3
CTBP2	TMC6
CTBP2	TMEM19
CTBP2	TMEM203
CTBP2	TMEM238
CTBP2	TNKS2
CTBP2	TPGS2
CTBP2	TPST1
CTBP2	TRIM32
CTBP2	TRPS1
CTBP2	TTPA
CTBP2	UFD1L
CTBP2	UTP23
CTBP2	VARS
CTBP2	XRCC3
CTBP2	YDJC
CTBP2	ZMPSTE24
CTBP2	ZNF395
CTBP2	ZNF519
CTBP2	ZNF598
CTCF	ALKBH7
CTCF	AP5Z1
CTCF	ARL4D
CTCF	ARSG
CTCF	ATP6V1E2
CTCF	AVL9
CTCF	BNIP2
CTCF	C1orf50
CTCF	C17orf75
CTCF	CELSR1
CTCF	CLDN23
CTCF	CLTA
CTCF	CORO1B
CTCF	CRIM1
CTCF	CRY1
CTCF	CRYBG3
CTCF	CSRP1
CTCF	CTNNAL1
CTCF	DDOST
CTCF	DLG1
CTCF	DMXL1
CTCF	EGR4
CTCF	FANCA
CTCF	FOS
CTCF	GBA2
CTCF	GIPC1
CTCF	GIT1
CTCF	GNMT
CTCF	GOLGA7
CTCF	GRID2IP
CTCF	HPS1
CTCF	HRK
CTCF	IGFBP4
CTCF	ILVBL
CTCF	INO80C
CTCF	ITGB8
CTCF	KCNG3
CTCF	KDM4D
CTCF	KIAA0430
CTCF	KIF14
CTCF	KLHL8
CTCF	KLHL29
CTCF	LRRC1
CTCF	LRRC37A3
CTCF	LY6G5C
CTCF	MARCKSL1
CTCF	MARVELD3
CTCF	MCUR1
CTCF	MEX3D
CTCF	MFSD11
CTCF	MRAS
CTCF	MRPL43
CTCF	MZT2B
CTCF	NGDN
CTCF	NR3C1
CTCF	ORAI1
CTCF	OSBPL5
CTCF	PERP
CTCF	PGBD1
CTCF	PI4K2A
CTCF	PLEKHG1
CTCF	PLEKHJ1
CTCF	POMGNT1
CTCF	POMT2
CTCF	POR
CTCF	PPP1R12B
CTCF	PREX1
CTCF	PSMD8
CTCF	REL
CTCF	RHCE
CTCF	RHEBL1
CTCF	RTKN
CTCF	SIAH2
CTCF	SNX7
CTCF	SNX33
CTCF	STAU1
CTCF	STPG2
CTCF	SYCP2
CTCF	SZT2
CTCF	TBC1D20
CTCF	TEX19
CTCF	THOP1
CTCF	TMEM183B
CTCF	TMEM203
CTCF	TMEM206
CTCF	TMEM219
CTCF	TNKS2
CTCF	TRA2A
CTCF	TRIM23
CTCF	TRMT1L
CTCF	ULBP2
CTCF	VARS2
CTCF	WDR25
CTCF	ZCCHC12
CTCF	ZDHHC17
CTCF	ZMPSTE24
CTCF	ZNF7
CTCF	ZNF585A
CTCF	ZNF720
CTCF	ZNF780B
E2F1	ABCC1
E2F1	AKR1A1
E2F1	ARPC1B
E2F1	CCDC85B
E2F1	CDK19
E2F1	CHEK2
E2F1	CRB1
E2F1	CTBS
E2F1	DESI2
E2F1	DIRAS1
E2F1	DKC1
E2F1	DNAJC21
E2F1	DSC2
E2F1	EBP
E2F1	ENDOG
E2F1	EPHX2
E2F1	FAM58A
E2F1	FHOD1
E2F1	GABRD
E2F1	GPCPD1
E2F1	HDX
E2F1	HIST3H2BB
E2F1	HNF4G
E2F1	IFI27
E2F1	IFI44
E2F1	IFIT1
E2F1	IGFN1
E2F1	IPO4
E2F1	LIMK1
E2F1	LRRC15
E2F1	LRRFIP1
E2F1	LYAR
E2F1	LYSMD4
E2F1	MIF
E2F1	MMP13
E2F1	MYO18A
E2F1	NDUFAF2
E2F1	NDUFC1
E2F1	NGFRAP1
E2F1	NOP10
E2F1	NUDT16
E2F1	PKIB
E2F1	PPCS
E2F1	PPM1E
E2F1	PRR34
E2F1	PRSS23
E2F1	PTDSS1
E2F1	PUSL1
E2F1	PVRL1
E2F1	PYGB
E2F1	RER1
E2F1	RMDN3
E2F1	RPS2
E2F1	SCUBE1
E2F1	SEC23B
E2F1	SELL
E2F1	SH3GLB1
E2F1	SLC10A7
E2F1	SLC44A1
E2F1	SLIRP
E2F1	SNRPE
E2F1	SOX4
E2F1	SPINK4
E2F1	SSR4
E2F1	STAU1
E2F1	STPG2
E2F1	STX6
E2F1	TAP2
E2F1	TMC6
E2F1	TMEM145
E2F1	TRIB2
E2F1	WDR5
E2F1	ZNF253
E2F4	ACTL6A
E2F4	ARL3
E2F4	ASAH1
E2F4	ATP6AP2
E2F4	BCAS2
E2F4	CANT1
E2F4	CAPZB
E2F4	CASP10
E2F4	CCK
E2F4	CHM
E2F4	CMBL
E2F4	CREG1
E2F4	DCDC2
E2F4	DCTN2
E2F4	DCTN4
E2F4	DDR1
E2F4	EIF3A
E2F4	EPCAM
E2F4	GFRA1
E2F4	GJB3
E2F4	GNAL
E2F4	GTF2F1
E2F4	HNRNPA2B1
E2F4	HP1BP3
E2F4	IQGAP1
E2F4	KAT8
E2F4	KDELR1
E2F4	METAP2
E2F4	MICU1
E2F4	MTIF2
E2F4	MZT1
E2F4	NDUFS1
E2F4	NPC2
E2F4	ODC1
E2F4	OLA1
E2F4	PDCD5
E2F4	PITPNB
E2F4	POC1B
E2F4	PPIB
E2F4	PPM1G
E2F4	PPP1R1C
E2F4	PPP2R5E
E2F4	PRAF2
E2F4	PREP
E2F4	PRKDC
E2F4	PSMB2
E2F4	PTGR1
E2F4	RPN2
E2F4	RPS27L
E2F4	SLURP1
E2F4	SMARCA5
E2F4	SRP72
E2F4	SRSF10
E2F4	SYAP1
E2F4	TADA3
E2F4	TMEM26
E2F4	TMEM30A
E2F4	TMEM64
E2F4	TMEM86A
E2F4	TRIP12
E2F4	WBP4
E2F4	WDR41
E2F4	YTHDC1
E2F4	ZMYM6
E2F4	ZNF12
E2F6	ADAT3
E2F6	CAAP1
E2F6	DNAJA1
E2F6	GLT8D1
E2F6	GMEB1
E2F6	GMPS
E2F6	GOLGA8A
E2F6	GREB1
E2F6	HELLS
E2F6	HIVEP1
E2F6	HMCN1
E2F6	IFI44
E2F6	KLHL2
E2F6	LRRFIP2
E2F6	MDM4
E2F6	NCOR2
E2F6	NEK7
E2F6	PLSCR1
E2F6	PPID
E2F6	PRTN3
E2F6	PTRH2
E2F6	RABGGTB
E2F6	RAD9B
E2F6	SCML1
E2F6	SNRNP70
E2F6	TERF1
E2F6	VCP
EGR1	AGRN
EGR1	ALG10
EGR1	APEX2
EGR1	ARHGEF25
EGR1	ARMCX3
EGR1	ARMCX6
EGR1	ASAP2
EGR1	ATAD1
EGR1	C6orf47
EGR1	C6orf226
EGR1	CALCOCO2
EGR1	CAMLG
EGR1	CAPN5
EGR1	CCDC114
EGR1	CPLX1
EGR1	CRYM
EGR1	CSNK2B
EGR1	CYB5D2
EGR1	DAAM1
EGR1	DACT3
EGR1	DMKN
EGR1	DPCD
EGR1	DPP9
EGR1	EIF4A1
EGR1	FAM181B
EGR1	FAM200B
EGR1	FANCF
EGR1	FUT11
EGR1	GALK1
EGR1	GPC2
EGR1	GRHL2
EGR1	GRHPR
EGR1	HEXDC
EGR1	HILPDA
EGR1	HKR1
EGR1	HMHA1
EGR1	HOXA4
EGR1	ITGB4
EGR1	LAMTOR1
EGR1	LIMK1
EGR1	LRRCC1
EGR1	LSM1
EGR1	MBOAT7
EGR1	MDM2
EGR1	MGA
EGR1	MRPS2
EGR1	MSH5
EGR1	MTERF3
EGR1	MUS81
EGR1	NAA30
EGR1	NANOS1
EGR1	NAPG
EGR1	NBEAL2
EGR1	NKX3-2
EGR1	NRDE2
EGR1	NUAK2
EGR1	PAK3
EGR1	PHOSPHO1
EGR1	PKIA
EGR1	PLAGL2
EGR1	PLD2
EGR1	PLEKHG3
EGR1	PNPO
EGR1	PPFIA4
EGR1	PPP4R4
EGR1	PQLC3
EGR1	PRPF38A
EGR1	PTPN18
EGR1	RAB3D
EGR1	RDH13
EGR1	RNF4
EGR1	RNF113A
EGR1	RPL13
EGR1	RPL35A
EGR1	RPL37
EGR1	RPS18
EGR1	RUSC1
EGR1	SEMA3A
EGR1	SESN1
EGR1	SH3PXD2B
EGR1	SIDT1
EGR1	SLC2A4
EGR1	SLC26A6
EGR1	SNX24
EGR1	ST3GAL3
EGR1	ST5
EGR1	ST7L
EGR1	TAF4
EGR1	TCIRG1
EGR1	TFE3
EGR1	TMCC1
EGR1	TMEM106B
EGR1	TTC9C
EGR1	UBE2D3
EGR1	UBFD1
EGR1	VMAC
EGR1	VPS18
EGR1	YEATS4
EGR1	ZKSCAN5
EGR1	ZNF174
EGR1	ZNF205
EGR1	ZNF225
EGR1	ZNF555
EGR1	ZNF616
EGR1	ZNRD1
ELF1	ABHD17A
ELF1	ACTB
ELF1	ADCK2
ELF1	ADM
ELF1	AKAP8L
ELF1	ALKBH2
ELF1	AP2S1
ELF1	ARFRP1
ELF1	ARL4C
ELF1	ARL8A
ELF1	ATP5G2
ELF1	BCAS4
ELF1	BICD1
ELF1	C1orf95
ELF1	C12orf10
ELF1	CALR
ELF1	CDIPT
ELF1	CDK5RAP1
ELF1	CHCHD6
ELF1	CHST7
ELF1	CKB
ELF1	CLDN9
ELF1	CLIC3
ELF1	CLK3
ELF1	CNOT6L
ELF1	COPZ1
ELF1	COQ4
ELF1	CPTP
ELF1	CR2
ELF1	CRABP2
ELF1	CTAGE5
ELF1	CYBA
ELF1	DALRD3
ELF1	DAZAP2
ELF1	DCTPP1
ELF1	DUSP13
ELF1	DUSP23
ELF1	DXO
ELF1	DYNLRB1
ELF1	EARS2
ELF1	ECH1
ELF1	ELOF1
ELF1	ENTPD6
ELF1	ERAL1
ELF1	EXOSC5
ELF1	FAH
ELF1	FAM127B
ELF1	FARSA
ELF1	FKBPL
ELF1	FRG1
ELF1	FRRS1
ELF1	FZD4
ELF1	GPATCH4
ELF1	GRN
ELF1	HEY2
ELF1	HIGD2A
ELF1	HIST1H1C
ELF1	HIST1H2BH
ELF1	HIST1H2BL
ELF1	HIST2H2BE
ELF1	HIST3H2BB
ELF1	HNRNPAB
ELF1	HSD17B4
ELF1	HSPB1
ELF1	IFIT5
ELF1	INF2
ELF1	IRAK1
ELF1	ISG20L2
ELF1	JUP
ELF1	KATNBL1
ELF1	KPNA2
ELF1	KRT8
ELF1	L3HYPDH
ELF1	LARP6
ELF1	LYSMD3
ELF1	MAK
ELF1	MRPL14
ELF1	MRPL20
ELF1	MT1X
ELF1	MTA2
ELF1	MYO1B
ELF1	NKX2-8
ELF1	NOL10
ELF1	NSMCE1
ELF1	NUDT17
ELF1	NUDT18
ELF1	PAQR4
ELF1	PCBD1
ELF1	PEX10
ELF1	PFKFB2
ELF1	PGAP2
ELF1	PIP5KL1
ELF1	PKMYT1
ELF1	POC1B
ELF1	POLD4
ELF1	POLR2I
ELF1	POP4
ELF1	POU3F1
ELF1	PPIA
ELF1	PPIB
ELF1	PPP1R10
ELF1	PRCC
ELF1	PRELID3B
ELF1	PSMA3
ELF1	PSMB2
ELF1	RABGEF1
ELF1	RAD9A
ELF1	RAET1L
ELF1	RANBP10
ELF1	RELB
ELF1	RER1
ELF1	RPL3
ELF1	RPL18A
ELF1	RPL31
ELF1	RPL37A
ELF1	RPS7
ELF1	RPS9
ELF1	RPS10
ELF1	RUVBL2
ELF1	SCARB1
ELF1	SERPINA3
ELF1	SERPINB6
ELF1	SLC12A5
ELF1	SLC25A4
ELF1	SLC35B2
ELF1	SLC39A4
ELF1	SLC44A1
ELF1	SNU13
ELF1	SPNS1
ELF1	SSR2
ELF1	SSSCA1
ELF1	STARD10
ELF1	STK25
ELF1	SURF6
ELF1	TBCCD1
ELF1	TBX2
ELF1	TFF1
ELF1	THSD7A
ELF1	THTPA
ELF1	TIMM10
ELF1	TMED1
ELF1	TMEM55B
ELF1	TMEM179B
ELF1	TMEM205
ELF1	TMEM258
ELF1	TNKS1BP1
ELF1	TXNDC9
ELF1	TYW5
ELF1	UBE2I
ELF1	UXT
ELF1	VPS52
ELF1	WDR3
ELF1	WDR4
ELF1	WDR74
ELF1	YKT6
ELF1	ZDHHC4
ELF1	ZNF296
ELF1	ZNF410
ELF1	ZNF416
ELF1	ZNF500
ELF1	ZNF511
ELF1	ZNF785
ELF1	ZNF792
ELF1	ZNHIT1
ELK4	ARL6
ELK4	ATOX1
ELK4	ATP5O
ELK4	BLVRB
ELK4	BRF1
ELK4	C1orf74
ELK4	C9orf142
ELK4	C20orf27
ELK4	CARS2
ELK4	CCDC43
ELK4	CCNA1
ELK4	CNPY2
ELK4	DNAJC17
ELK4	DNAJC30
ELK4	EIF4EBP2
ELK4	EML2
ELK4	EML5
ELK4	FECH
ELK4	FLYWCH2
ELK4	GADD45GIP1
ELK4	GALNS
ELK4	GART
ELK4	IFIH1
ELK4	KCNAB2
ELK4	KCNN4
ELK4	LONRF2
ELK4	LRR1
ELK4	LY6G6C
ELK4	MIF4GD
ELK4	MRPL20
ELK4	MRPL23
ELK4	MRPL53
ELK4	NDUFAB1
ELK4	NRXN3
ELK4	PGLS
ELK4	PRDX2
ELK4	RABIF
ELK4	RBM4B
ELK4	RPL30
ELK4	RPS5
ELK4	SCAPER
ELK4	SLC2A8
ELK4	SNAPC2
ELK4	TMEM141
ELK4	TMEM147
ELK4	TP53I3
ELK4	TXN
ELK4	TYSND1
ELK4	UAP1L1
ELK4	VPS9D1
ELK4	WDR18
ELK4	ZNF85
ELK4	ZNF143
ELK4	ZNF155
ELK4	ZNF554
ELK4	ZNF581
EP300	ACTR1A
EP300	AP1B1
EP300	APEH
EP300	ASXL2
EP300	BAG3
EP300	BBS7
EP300	BHLHE40
EP300	C5AR2
EP300	CASP3
EP300	CCAR2
EP300	CLEC3B
EP300	CLHC1
EP300	COCH
EP300	COPB1
EP300	CPEB3
EP300	CXCL11
EP300	CYB561D1
EP300	CYR61
EP300	DHRS2
EP300	DTD2
EP300	DYNC2LI1
EP300	EPHB6
EP300	ESRRG
EP300	FAM26F
EP300	FAM76A
EP300	FIS1
EP300	GGA2
EP300	HLA-DPA1
EP300	HPDL
EP300	HSPA2
EP300	ID1
EP300	IFT172
EP300	IKBIP
EP300	IPPK
EP300	ITPKC
EP300	ITPRIPL1
EP300	KDSR
EP300	KIF15
EP300	LMCD1
EP300	LMF1
EP300	LRP5L
EP300	MATN3
EP300	MB21D2
EP300	METAP1
EP300	MRPS33
EP300	NEIL1
EP300	NEIL2
EP300	NICN1
EP300	OTULIN
EP300	PLA2G4C
EP300	PLCL1
EP300	PLEKHB1
EP300	POLR3A
EP300	PPP2R3A
EP300	PRMT7
EP300	PRRC2B
EP300	RALY
EP300	RANBP17
EP300	RGS14
EP300	RNF123
EP300	RNF149
EP300	RPAP2
EP300	SIRT2
EP300	SLC24A1
EP300	SLC39A9
EP300	SNX16
EP300	SPATA20
EP300	STK16
EP300	TBL2
EP300	TK2
EP300	TMEM69
EP300	TMSB15B
EP300	TVP23B
EP300	ULK1
EP300	ZBTB11
EP300	ZBTB49
EP300	ZNF107
EP300	ZNF181
EP300	ZNF592
ESR1	AKIRIN2
ESR1	APPBP2
ESR1	ARHGEF16
ESR1	AXIN2
ESR1	C1orf35
ESR1	C1orf109
ESR1	C5
ESR1	C16orf45
ESR1	CAMSAP1
ESR1	CDH15
ESR1	CHST10
ESR1	CXCL11
ESR1	DENND1A
ESR1	DIP2B
ESR1	DIRAS1
ESR1	DNAJA4
ESR1	DNAJC18
ESR1	DRAXIN
ESR1	EIF4ENIF1
ESR1	EP300
ESR1	EPS8L2
ESR1	ERI2
ESR1	FBRSL1
ESR1	FOXA1
ESR1	FSD1
ESR1	GRID2IP
ESR1	HCN3
ESR1	HECTD4
ESR1	HIST3H2A
ESR1	ICA1L
ESR1	IFNB1
ESR1	IQCG
ESR1	ITGB2
ESR1	KISS1R
ESR1	LRCH1
ESR1	MARCKSL1
ESR1	MCM3
ESR1	MGAT5
ESR1	MPND
ESR1	MRPS24
ESR1	MYH7B
ESR1	NOP14
ESR1	NPAS2
ESR1	PPID
ESR1	PRR5
ESR1	RDH14
ESR1	RIC8B
ESR1	RP9
ESR1	SDR39U1
ESR1	SGSH
ESR1	SLC16A6
ESR1	SLC19A1
ESR1	SLC25A37
ESR1	SMG5
ESR1	SORT1
ESR1	SPNS2
ESR1	ST6GALNAC4
ESR1	TMEM63C
ESR1	TMEM245
ESR1	TOR1B
ESR1	TPPP
ESR1	UBE3C
ESR1	USP2
ESR1	WDR73
ESR1	ZNF256
ESRRA	ABHD3
ESRRA	ABTB1
ESRRA	ACAP2
ESRRA	ANP32E
ESRRA	ARNT
ESRRA	ATG4B
ESRRA	ATL1
ESRRA	BCAS1
ESRRA	BCL2
ESRRA	BSDC1
ESRRA	C5orf34
ESRRA	C15orf52
ESRRA	C19orf54
ESRRA	CCDC12
ESRRA	CCDC50
ESRRA	CCDC94
ESRRA	CCDC173
ESRRA	CIRBP
ESRRA	CLDN12
ESRRA	COPS7A
ESRRA	COX5B
ESRRA	CSNK1A1
ESRRA	CTDP1
ESRRA	CYLD
ESRRA	DAP3
ESRRA	DNTTIP2
ESRRA	DPF1
ESRRA	DPF3
ESRRA	EFTUD2
ESRRA	EIF4EBP3
ESRRA	EIF5
ESRRA	ERI2
ESRRA	FAM73A
ESRRA	FRRS1
ESRRA	FSTL5
ESRRA	GLMN
ESRRA	GTF2E1
ESRRA	HERPUD2
ESRRA	HMCN1
ESRRA	HOOK2
ESRRA	HSPA4L
ESRRA	IGFBP7
ESRRA	IQCG
ESRRA	JADE1
ESRRA	JAG1
ESRRA	KBTBD3
ESRRA	KDR
ESRRA	KIF9
ESRRA	LAMTOR3
ESRRA	LATS1
ESRRA	LDB3
ESRRA	LNPEP
ESRRA	LNX1
ESRRA	MAN2B1
ESRRA	2001-03-01
ESRRA	MBD5
ESRRA	METTL18
ESRRA	MOAP1
ESRRA	MROH6
ESRRA	N4BP3
ESRRA	NBL1
ESRRA	NDUFAF7
ESRRA	NFATC2IP
ESRRA	NOTCH3
ESRRA	ORAI2
ESRRA	OSER1
ESRRA	PAIP2
ESRRA	PDCD6IP
ESRRA	PER3
ESRRA	PLXDC2
ESRRA	PPIE
ESRRA	PPIL2
ESRRA	PRPF8
ESRRA	PTER
ESRRA	RMI1
ESRRA	RNF144A
ESRRA	RPL21
ESRRA	RUNDC1
ESRRA	SACS
ESRRA	SCRIB
ESRRA	SETX
ESRRA	SLC25A16
ESRRA	SLC25A20
ESRRA	SNAP25
ESRRA	SORBS1
ESRRA	SPSB1
ESRRA	SUN1
ESRRA	SYCE2
ESRRA	SYPL2
ESRRA	TAF1
ESRRA	TCEANC
ESRRA	TCTA
ESRRA	TGFB3
ESRRA	TMEM55B
ESRRA	TNS1
ESRRA	UBE4B
ESRRA	UCK1
ESRRA	UST
ESRRA	WASL
ESRRA	XKR6
ESRRA	YES1
ESRRA	ZC2HC1A
ESRRA	ZCCHC2
ESRRA	ZEB1
ESRRA	ZNF81
ESRRA	ZNF292
ESRRA	ZNF331
ESRRA	ZNF430
ESRRA	ZNF491
ESRRA	ZNF805
ESRRA	ZSCAN2
ESRRA	ZSCAN16
FOS	ABCC3
FOS	ABCF2
FOS	ACBD4
FOS	AGAP3
FOS	AMER1
FOS	AMMECR1
FOS	AMPD2
FOS	APBB1
FOS	ARHGEF18
FOS	ARTN
FOS	ATIC
FOS	ATP5D
FOS	AUTS2
FOS	B3GNT3
FOS	BCORL1
FOS	BHLHE40
FOS	BMP7
FOS	BNIP1
FOS	C9orf142
FOS	CBR3
FOS	CCDC142
FOS	CCK
FOS	CCM2L
FOS	CCND1
FOS	CDC42SE1
FOS	CDYL2
FOS	CEBPB
FOS	CNKSR3
FOS	CTDSPL
FOS	DBNDD1
FOS	DDR1
FOS	DLX5
FOS	DNAJC9
FOS	DNMT3A
FOS	EEF2K
FOS	EFNB1
FOS	EGFR
FOS	EIF2B3
FOS	EIF6
FOS	ELMO3
FOS	ELMOD1
FOS	EMC9
FOS	ERBB4
FOS	FAAP100
FOS	FAM83H
FOS	FBXO36
FOS	FNDC4
FOS	FURIN
FOS	GDF15
FOS	GPI
FOS	GPN2
FOS	GPSM1
FOS	GRAMD1C
FOS	GSN
FOS	HAX1
FOS	HDAC4
FOS	HIST1H2AC
FOS	HIST2H2BF
FOS	HOXA1
FOS	HOXB6
FOS	INAFM1
FOS	IRF1
FOS	IRF7
FOS	JKAMP
FOS	JMJD6
FOS	JMJD8
FOS	KAZALD1
FOS	KDELR1
FOS	KIF1C
FOS	KIF6
FOS	KRT10
FOS	LAD1
FOS	LAPTM4B
FOS	LDHA
FOS	MACF1
FOS	MAP2K2
FOS	MC4R
FOS	MDH2
FOS	MRPL15
FOS	MRPL23
FOS	MTMR11
FOS	NBL1
FOS	NDST1
FOS	NEO1
FOS	NFKBIZ
FOS	NGRN
FOS	NIPAL1
FOS	NOTCH1
FOS	ORAI2
FOS	PHF23
FOS	PHLDA3
FOS	PLEK2
FOS	PMM1
FOS	POLR2C
FOS	POM121C
FOS	POR
FOS	PSENEN
FOS	RBM18
FOS	RBM45
FOS	RMND1
FOS	RNF31
FOS	RNPC3
FOS	RPL28
FOS	RPUSD1
FOS	RUFY3
FOS	SEC14L2
FOS	SEC23B
FOS	SESN2
FOS	SH3D21
FOS	SLC6A9
FOS	SLC25A11
FOS	SLC25A44
FOS	SLC26A11
FOS	SLC35E4
FOS	SNX30
FOS	SP6
FOS	STIM2
FOS	SUSD4
FOS	TBC1D22B
FOS	TFEB
FOS	TMEM45B
FOS	TNIK
FOS	TRIM25
FOS	TSPAN15
FOS	TUBG2
FOS	UAP1L1
FOS	UBE3A
FOS	UBXN2A
FOS	VEGFA
FOS	WAS
FOS	ZDHHC18
FOS	ZNF283
FOS	ZNF311
FOS	ZSCAN32
FOSL1	ALDH3B2
FOSL1	AMIGO2
FOSL1	C21orf91
FOSL1	CLTCL1
FOSL1	DOT1L
FOSL1	GARS
FOSL1	HJURP
FOSL1	IFI6
FOSL1	IRF7
FOSL1	IRF9
FOSL1	NDUFB1
FOSL1	PATZ1
FOSL1	PRADC1
FOSL1	RBBP8NL
FOSL1	RNF43
FOSL1	SETD2
FOSL1	SLC11A2
FOSL1	SLC25A30
FOSL1	STRAP
FOSL1	TPD52
FOSL1	TTLL5
FOSL1	WDR59
FOSL1	ZNF628
FOSL2	ADAP1
FOSL2	AES
FOSL2	APTX
FOSL2	ARF3
FOSL2	ARHGEF7
FOSL2	ASB6
FOSL2	ATP2B4
FOSL2	BICD2
FOSL2	CBX4
FOSL2	CCDC117
FOSL2	CHRNA3
FOSL2	CMC2
FOSL2	COG1
FOSL2	DENND1A
FOSL2	DR1
FOSL2	ENDOG
FOSL2	F12
FOSL2	FADS2
FOSL2	FAM20C
FOSL2	FAM118B
FOSL2	FBRSL1
FOSL2	IFT27
FOSL2	IQGAP3
FOSL2	ISL1
FOSL2	KDF1
FOSL2	LAMC2
FOSL2	LMAN1
FOSL2	MED15
FOSL2	MRPL41
FOSL2	OST4
FOSL2	POLDIP3
FOSL2	PRRC2A
FOSL2	PXN
FOSL2	RAB3A
FOSL2	RAPGEF1
FOSL2	RASEF
FOSL2	RBL1
FOSL2	RLTPR
FOSL2	RNPEPL1
FOSL2	SH3TC1
FOSL2	SLC16A13
FOSL2	SMARCA4
FOSL2	SMARCC1
FOSL2	SNX5
FOSL2	STIP1
FOSL2	SUPT20H
FOSL2	TBC1D9B
FOSL2	TDRD7
FOSL2	TGOLN2
FOSL2	TNK1
FOSL2	TP53I13
FOSL2	TRMT61A
FOSL2	TSC1
FOSL2	UBC
FOSL2	VKORC1L1
FOSL2	VWA7
FOSL2	ZBTB39
FOSL2	ZMYM3
FOSL2	ZMYND19
FOSL2	ZNF253
FOXA1	ABCA2
FOXA1	ACADVL
FOXA1	ACOX3
FOXA1	ACY1
FOXA1	ARFGAP1
FOXA1	ASB7
FOXA1	ATIC
FOXA1	ATP13A1
FOXA1	BSG
FOXA1	C16orf62
FOXA1	CD320
FOXA1	CDH3
FOXA1	CHMP1B
FOXA1	CLEC3B
FOXA1	CPSF2
FOXA1	CPSF6
FOXA1	CTHRC1
FOXA1	CUL1
FOXA1	CYB561D2
FOXA1	CYP20A1
FOXA1	DCTN5
FOXA1	DHCR24
FOXA1	DYNLL2
FOXA1	EID2B
FOXA1	ELMOD3
FOXA1	ERI2
FOXA1	ETFA
FOXA1	FASN
FOXA1	FGFRL1
FOXA1	GTPBP1
FOXA1	GYS1
FOXA1	H2AFX
FOXA1	HEATR6
FOXA1	HIST1H2AD
FOXA1	HOXC6
FOXA1	IMPDH2
FOXA1	IRGQ
FOXA1	KDM5C
FOXA1	KLF6
FOXA1	MAP2K3
FOXA1	MBD3
FOXA1	MDK
FOXA1	MED15
FOXA1	MED24
FOXA1	MELK
FOXA1	MKRN1
FOXA1	MOSPD3
FOXA1	MRPL46
FOXA1	MRPS11
FOXA1	MRS2
FOXA1	NDRG1
FOXA1	NME4
FOXA1	NOTCH3
FOXA1	NUDT17
FOXA1	NXN
FOXA1	OPN3
FOXA1	OXA1L
FOXA1	PARN
FOXA1	PIGQ
FOXA1	PITRM1
FOXA1	PLEC
FOXA1	PLEKHF1
FOXA1	PPIL1
FOXA1	PSKH1
FOXA1	PSMA2
FOXA1	RAB8A
FOXA1	RAB11FIP1
FOXA1	RAB22A
FOXA1	RANBP2
FOXA1	RNF40
FOXA1	RNPEP
FOXA1	RRP9
FOXA1	RSBN1
FOXA1	RTN3
FOXA1	RUNX1
FOXA1	SCO1
FOXA1	SLC24A3
FOXA1	SLC35E1
FOXA1	SMIM10L2B
FOXA1	SYNE1
FOXA1	TACC3
FOXA1	TBC1D10A
FOXA1	TMEM18
FOXA1	TOB1
FOXA1	TSPAN13
FOXA1	TSPAN15
FOXA1	U2AF2
[truncated: 8,805 more rows]

## Sheet: EGF_Activation
TF	GENE
ATF3	ABHD13
ATF3	ACBD5
ATF3	ACPP
ATF3	ADH5
ATF3	AKAP11
ATF3	ANAPC10
ATF3	AOC1
ATF3	ARMC8
ATF3	ARRDC2
ATF3	ASTE1
ATF3	ATP5A1
ATF3	BLZF1
ATF3	BPGM
ATF3	BTF3
ATF3	BZW1
ATF3	CAP1
ATF3	CASC5
ATF3	CCDC90B
ATF3	CCR3
ATF3	CCT3
ATF3	CDC42BPA
ATF3	CFAP20
ATF3	CGRRF1
ATF3	CIPC
ATF3	CPNE3
ATF3	CRYZL1
ATF3	DDX3X
ATF3	DIABLO
ATF3	DTNA
ATF3	EIF3M
ATF3	EIF5A2
ATF3	EPT1
ATF3	ERCC3
ATF3	ESD
ATF3	FNTA
ATF3	G3BP2
ATF3	GABARAPL2
ATF3	GALK2
ATF3	GAS2L3
ATF3	GNAI3
ATF3	GPR19
ATF3	GRAMD1C
ATF3	H2AFZ
ATF3	HERC4
ATF3	HOPX
ATF3	HSPD1
ATF3	IGBP1
ATF3	IZUMO4
ATF3	KCNE4
ATF3	KCNQ1
ATF3	KMT2E
ATF3	LDHA
ATF3	LEO1
ATF3	MARCKS
ATF3	MCCC2
ATF3	MCOLN2
ATF3	MDM2
ATF3	MEAF6
ATF3	MED31
ATF3	MEIS2
ATF3	MMADHC
ATF3	MON2
ATF3	MORF4L2
ATF3	MRPS14
ATF3	MTIF2
ATF3	MTURN
ATF3	MYL12B
ATF3	MYNN
ATF3	NCK1
ATF3	NEDD1
ATF3	NEIL3
ATF3	NHSL2
ATF3	NMD3
ATF3	NOD2
ATF3	NT5DC1
ATF3	NUDT22
ATF3	NUFIP2
ATF3	OGFR
ATF3	OLA1
ATF3	OPA1
ATF3	OXSM
ATF3	PIGF
ATF3	PPFIA1
ATF3	PPIP5K2
ATF3	PRIM1
ATF3	PRPS2
ATF3	PSMA3
ATF3	PSMC6
ATF3	QTRTD1
ATF3	RAB11A
ATF3	RAB40B
ATF3	RBAK
ATF3	RBM3
ATF3	RBM22
ATF3	RIF1
ATF3	RNASEH2B
ATF3	RPL36AL
ATF3	RPL39
ATF3	RPS23
ATF3	RPS27A
ATF3	RRP15
ATF3	RSL24D1
ATF3	SCAF8
ATF3	SEMA3C
ATF3	SEPHS2
ATF3	SLC35F5
ATF3	SNRK
ATF3	SPG11
ATF3	STXBP5
ATF3	SUCLG1
ATF3	SYPL1
ATF3	SYTL2
ATF3	TAPBPL
ATF3	TMEM87B
ATF3	TMEM159
ATF3	TMEM263
ATF3	TNS4
ATF3	TOMM6
ATF3	UBA2
ATF3	UBE3B
ATF3	UBR1
ATF3	UFC1
ATF3	UQCRC2
ATF3	VTCN1
ATF3	WDR5B
ATF3	XRCC5
ATF3	YWHAZ
ATF3	ZBED5
ATF3	ZCCHC10
ATF3	ZNF3
ATF3	ZNF12
ATF3	ZNF200
ATF3	ZNF202
ATF3	ZNF862
BATF	AACS
BATF	ADPRHL1
BATF	ALDH3B1
BATF	ANKRD52
BATF	ARID4B
BATF	ASXL2
BATF	BAIAP2L1
BATF	C1orf194
BATF	CAMKK2
BATF	CCNF
BATF	CD72
BATF	CGREF1
BATF	CLK2
BATF	CPT2
BATF	DIDO1
BATF	DISC1
BATF	DVL2
BATF	ENTPD5
BATF	EVPL
BATF	FARSB
BATF	FNDC5
BATF	FOXD1
BATF	GRIK3
BATF	HEATR5B
BATF	HHLA3
BATF	IFT122
BATF	IGSF8
BATF	KCNAB2
BATF	KIAA0368
BATF	KMT2A
BATF	L3MBTL2
BATF	LMBRD1
BATF	MAML3
BATF	MEIG1
BATF	MGAT5B
BATF	MMGT1
BATF	MRPS27
BATF	MYRIP
BATF	NAP1L2
BATF	NEK4
BATF	PAM
BATF	PEX12
BATF	PFKFB4
BATF	PLBD2
BATF	POLE
BATF	PPP1R9A
BATF	PPP1R13B
BATF	PRELP
BATF	PUS10
BATF	RALGAPA2
BATF	RASSF5
BATF	RGS17
BATF	RHBDD1
BATF	RNF43
BATF	ROBO1
BATF	RRP1B
BATF	SEC31A
BATF	SELL
BATF	SENP8
BATF	SH3GL3
BATF	SYCP2
BATF	TACC3
BATF	TCAIM
BATF	TCP1
BATF	TGDS
BATF	TICRR
BATF	TLL2
BATF	TMEM51
BATF	TMEM214
BATF	TNFAIP3
BATF	TOR1B
BATF	TSPO
BATF	TTLL12
BATF	ULBP2
BATF	VPS53
BATF	WDR3
BATF	XKRX
BATF	XRN1
BATF	ZC3H4
BATF	ZNF16
BCL3	ABHD15
BCL3	ANAPC4
BCL3	DOK7
BCL3	DRAM1
BCL3	F2R
BCL3	KCNF1
BCL3	MOSPD3
BCL3	NYNRIN
BCL3	PELI2
BCL3	PRMT5
BCL3	SHISA8
BCL3	SIK2
BCL3	TNIP2
BCL3	UBA6
BCLAF1	ACSL1
BCLAF1	ADO
BCLAF1	AEBP2
BCLAF1	AKAP5
BCLAF1	ANKRD39
BCLAF1	C3orf80
BCLAF1	C16orf87
BCLAF1	CAMK2N1
BCLAF1	CCDC43
BCLAF1	CCNG2
BCLAF1	CEP295
BCLAF1	CUL4B
BCLAF1	DCTD
BCLAF1	DENND4A
BCLAF1	DIAPH3
BCLAF1	DLGAP5
BCLAF1	DPYD
BCLAF1	DUSP10
BCLAF1	EEF2KMT
BCLAF1	ERCC6L
BCLAF1	ERICH1
BCLAF1	FKBP5
BCLAF1	FNDC5
BCLAF1	FRK
BCLAF1	GALNT3
BCLAF1	HPSE
BCLAF1	ICA1L
BCLAF1	JADE3
BCLAF1	KIAA1217
BCLAF1	KIDINS220
BCLAF1	KIF16B
BCLAF1	LRRC20
BCLAF1	MADD
BCLAF1	NDC80
BCLAF1	NREP
BCLAF1	PIGM
BCLAF1	PLAT
BCLAF1	POU3F1
BCLAF1	PRKD3
BCLAF1	PRR11
BCLAF1	REEP3
BCLAF1	SEMA3G
BCLAF1	SLC39A3
BCLAF1	SULF1
BCLAF1	THRAP3
BCLAF1	TMEM106A
BCLAF1	TMEM163
BCLAF1	TNRC6B
BCLAF1	TOPBP1
BCLAF1	TPT1
BCLAF1	TRMT10C
BCLAF1	TTF1
BCLAF1	USP32
BCLAF1	VAPA
BCLAF1	VCPIP1
BCLAF1	WDR60
BCLAF1	YAP1
BCLAF1	ZDHHC6
BDP1	ACSL4
BDP1	ACTG2
BDP1	AIDA
BDP1	APOA1BP
BDP1	ATP2A2
BDP1	C1orf228
BDP1	C2orf44
BDP1	C5orf34
BDP1	C19orf12
BDP1	CFAP45
BDP1	CSTF2
BDP1	DHRS7B
BDP1	EBF2
BDP1	EED
BDP1	EIF4B
BDP1	EIF4E2
BDP1	ELMOD2
BDP1	ENTPD1
BDP1	GNL3L
BDP1	GOLGA2
BDP1	GPNMB
BDP1	GTF2B
BDP1	IGFBP3
BDP1	KCNK2
BDP1	KIN
BDP1	LIG3
BDP1	MAP1B
BDP1	MTURN
BDP1	MYCN
BDP1	NEK3
BDP1	OBFC1
BDP1	P4HB
BDP1	PDGFC
BDP1	PRKCI
BDP1	2003-09-01
BDP1	SH3GL3
BDP1	SLC39A8
BDP1	SUZ12
BDP1	TBC1D9
BDP1	TELO2
BDP1	THNSL2
BDP1	THRA
BDP1	TMEM184A
BDP1	TMPRSS6
BDP1	TTC39B
BDP1	ZNF10
BHLHE40	ACCS
BHLHE40	ARHGEF37
BHLHE40	ATP2A2
BHLHE40	AXIN2
BHLHE40	B3GNT2
BHLHE40	B3GNT9
BHLHE40	BEND6
BHLHE40	C2CD4A
BHLHE40	C7orf26
BHLHE40	C9orf43
BHLHE40	C16orf72
BHLHE40	C20orf194
BHLHE40	CACNB1
BHLHE40	CAMKK2
BHLHE40	CAPRIN1
BHLHE40	CASP7
BHLHE40	CCNC
BHLHE40	CD58
BHLHE40	CDS1
BHLHE40	CELF5
BHLHE40	CHSY1
BHLHE40	CLOCK
BHLHE40	CNIH1
BHLHE40	CNST
BHLHE40	COPB1
BHLHE40	CPEB3
BHLHE40	CYP1A1
BHLHE40	DIS3L
BHLHE40	DNAJA2
BHLHE40	DST
BHLHE40	DYRK4
BHLHE40	EAF2
BHLHE40	FAM114A2
BHLHE40	FN1
BHLHE40	FNDC4
BHLHE40	GAN
BHLHE40	GLDN
BHLHE40	GLRX2
BHLHE40	GPR107
BHLHE40	HERC1
BHLHE40	HMGA2
BHLHE40	ICE1
BHLHE40	IQUB
BHLHE40	ITGA2B
BHLHE40	KAT6B
BHLHE40	KDM1B
BHLHE40	LRRC4
BHLHE40	LSG1
BHLHE40	LYPLAL1
BHLHE40	METTL13
BHLHE40	MEX3B
BHLHE40	MGAT3
BHLHE40	MYB
BHLHE40	MYH11
BHLHE40	NDUFAF5
BHLHE40	NEK11
BHLHE40	NKRF
BHLHE40	NPLOC4
BHLHE40	NSMCE2
BHLHE40	NUDCD1
BHLHE40	OXTR
BHLHE40	PHLPP2
BHLHE40	PKDCC
BHLHE40	PPP1R9B
BHLHE40	PTK2
BHLHE40	PTPN9
BHLHE40	RIOK1
BHLHE40	RPS6KA4
BHLHE40	SAMD12
BHLHE40	SAYSD1
BHLHE40	SH3GL3
BHLHE40	SLC8A1
BHLHE40	SLC23A2
BHLHE40	SPATA13
BHLHE40	SPECC1L
BHLHE40	STEAP4
BHLHE40	SUSD4
BHLHE40	SUV39H2
BHLHE40	SYNM
BHLHE40	TBC1D9
BHLHE40	TCAIM
BHLHE40	TGFA
BHLHE40	TMEM43
BHLHE40	TRPM7
BHLHE40	TWISTNB
BHLHE40	TXNRD1
BHLHE40	VEGFA
BHLHE40	WDR36
BHLHE40	WDR55
BHLHE40	YWHAE
BHLHE40	ZCCHC12
BRCA1	ADPRH
BRCA1	ANKS3
BRCA1	BTBD11
BRCA1	COQ3
BRCA1	DLL1
BRCA1	DYSF
BRCA1	FGD1
BRCA1	GTPBP8
BRCA1	GUK1
BRCA1	ITPKA
BRCA1	LONRF2
BRCA1	MASTL
BRCA1	METTL17
BRCA1	MRE11A
BRCA1	NAA10
BRCA1	NF1
BRCA1	OCLN
BRCA1	OVGP1
BRCA1	PCSK4
BRCA1	PLEKHO1
BRCA1	PPFIBP2
BRCA1	RAD51D
BRCA1	RETSAT
BRCA1	SDHAF4
BRCA1	SPCS1
BRCA1	TMCO3
BRCA1	ZNF32
BRF1	ADAT2
BRF1	AHNAK2
BRF1	AP5M1
BRF1	APH1A
BRF1	ARF3
BRF1	ARHGAP5
BRF1	ATG4C
BRF1	ATP5J2
BRF1	BOC
BRF1	C6orf89
BRF1	C19orf53
BRF1	CACTIN
BRF1	CALR
BRF1	CAV1
BRF1	CDH11
BRF1	CGN
BRF1	CHAF1B
BRF1	CHN2
BRF1	CLASRP
BRF1	CLDN6
BRF1	CNIH4
BRF1	COL9A2
BRF1	COQ10A
BRF1	CTNNA1
BRF1	DMKN
BRF1	DYSF
BRF1	EED
BRF1	EEF1A2
BRF1	EFHD2
BRF1	ENOSF1
BRF1	ERP29
BRF1	EXT1
BRF1	FAM200B
BRF1	FLT4
BRF1	FRRS1
BRF1	FXYD5
BRF1	GIGYF1
BRF1	GMPPA
BRF1	GNMT
BRF1	GRPR
BRF1	HCN4
BRF1	HDX
BRF1	HLA-DPA1
BRF1	HSP90AB1
BRF1	IMPA1
BRF1	ISG20L2
BRF1	ITM2C
BRF1	KIF5C
BRF1	KIF26B
BRF1	LDHD
BRF1	LRP2BP
BRF1	MAGED1
BRF1	MANF
BRF1	2005-03-01
BRF1	MRE11A
BRF1	MTRNR2L5
BRF1	NAIF1
BRF1	NOL12
BRF1	NONO
BRF1	NPTN
BRF1	OCRL
BRF1	PATL2
BRF1	PRPF31
BRF1	PRR11
BRF1	RABL2B
BRF1	RAC1
BRF1	RAD21L1
BRF1	RAP1B
BRF1	RBM11
BRF1	REXO4
BRF1	RHOQ
BRF1	RIMS2
BRF1	RLN1
BRF1	RNASE4
BRF1	RPA1
BRF1	RPL8
BRF1	RPL13
BRF1	RPL26L1
BRF1	RPL27A
BRF1	RPL36A
BRF1	RPSA
BRF1	RSPO1
BRF1	SAFB2
BRF1	SART1
BRF1	SBF2
BRF1	SDC1
BRF1	SERPINB8
BRF1	SETMAR
BRF1	SIDT2
BRF1	SLC20A2
BRF1	SLC25A18
BRF1	SPA17
BRF1	SPAG7
BRF1	STYX
BRF1	TAF1
BRF1	TCHP
BRF1	TLE4
BRF1	TNKS1BP1
BRF1	TRAM1L1
BRF1	TUBGCP6
BRF1	TXLNA
BRF1	TXN2
BRF1	WHSC1
BRF1	WNT3A
BRF1	XRCC6
BRF1	ZNF486
BRF1	ZNF543
BRF2	ACSF2
BRF2	ASCL2
BRF2	ATP5G1
BRF2	C1orf112
BRF2	CD83
BRF2	CDC42
BRF2	CIB1
BRF2	COX6B1
BRF2	DCAF17
BRF2	DISP2
BRF2	EFCAB11
BRF2	EIF2AK1
BRF2	EMG1
BRF2	EXT2
BRF2	FARSB
BRF2	FBL
BRF2	FMO5
BRF2	FOXRED1
BRF2	FXYD7
BRF2	GABBR2
BRF2	GCC1
BRF2	GNB4
BRF2	H2AFJ
BRF2	HIP1R
BRF2	HSD17B8
BRF2	ISG20
BRF2	KCNJ8
BRF2	LAMP1
BRF2	MAD1L1
BRF2	MRPS7
BRF2	NAE1
BRF2	NECAB2
BRF2	NIPSNAP3B
BRF2	PARP14
BRF2	PHLDB2
BRF2	PIAS3
BRF2	PITPNM3
BRF2	PLEKHG6
BRF2	POLR3E
BRF2	PPIB
BRF2	PSMB5
BRF2	PSMC5
BRF2	PSMD8
BRF2	PXYLP1
BRF2	QSOX1
BRF2	RGS5
BRF2	RPS6KC1
BRF2	SART1
BRF2	SAT1
BRF2	SEC23B
BRF2	SELENBP1
BRF2	SEMA4D
BRF2	SHMT2
BRF2	SLC26A5
BRF2	STRAP
BRF2	SYNC
BRF2	TFIP11
BRF2	TOMM7
BRF2	TRIP13
BRF2	TSN
BRF2	UBE2A
BRF2	WDR76
BRF2	ZBTB7C
BRF2	ZC3HC1
BRF2	ZNF69
BRF2	ZNF528
BRF2	ZNF616
BRF2	ZNF618
BRF2	ZSCAN16
CCNT2	AGAP2
CCNT2	AGTPBP1
CCNT2	B4GALT4
CCNT2	C9orf152
CCNT2	C19orf57
CCNT2	CCT7
CCNT2	CEP170
CCNT2	CFAP45
CCNT2	CLIC1
CCNT2	COLCA2
CCNT2	CRYZL1
CCNT2	DOK6
CCNT2	EFEMP2
CCNT2	ELMO2
CCNT2	EXT1
CCNT2	FANCD2
CCNT2	FEM1A
CCNT2	FKBP15
CCNT2	GFI1
CCNT2	IRF9
CCNT2	KANSL3
CCNT2	KPTN
CCNT2	LEMD3
CCNT2	MAPK8IP1
CCNT2	MBLAC1
CCNT2	MORC4
CCNT2	MYNN
CCNT2	NEURL1
CCNT2	NHEJ1
CCNT2	PAGR1
CCNT2	PDLIM1
CCNT2	PDZRN3
CCNT2	PHF21A
CCNT2	PHF23
CCNT2	PIK3R3
CCNT2	PKHD1L1
CCNT2	PPM1E
CCNT2	PPP1R3D
CCNT2	PRKCE
CCNT2	PSMD11
CCNT2	RALGAPB
CCNT2	RARS2
CCNT2	SAP30L
CCNT2	SAP130
CCNT2	SIGMAR1
CCNT2	SLC25A28
CCNT2	SOX12
CCNT2	TEC
CCNT2	TMEM8A
CCNT2	TMEM45A
CCNT2	TMEM171
CCNT2	TMEM186
CCNT2	TNNT1
CCNT2	TRIOBP
CCNT2	USP24
CCNT2	VAPB
CCNT2	WRAP53
CCNT2	ZNF200
CCNT2	ZNF446
CCNT2	ZNF451
CCNT2	ZNF704
CEBPB	ADRA2B
CEBPB	ANKMY2
CEBPB	ARL1
CEBPB	ARPC5
CEBPB	ARTN
CEBPB	ATP6V0A2
CEBPB	BCL11B
CEBPB	BEGAIN
CEBPB	BMP4
CEBPB	BSN
CEBPB	C1orf35
CEBPB	C7orf49
CEBPB	C12orf43
CEBPB	C21orf91
CEBPB	CCDC103
CEBPB	CD109
CEBPB	CDC42SE2
CEBPB	CDH24
CEBPB	CDK11B
CEBPB	CLPTM1L
CEBPB	CPNE4
CEBPB	CPOX
CEBPB	CSNK1G1
CEBPB	CSTF2T
CEBPB	DCK
CEBPB	DECR2
CEBPB	DHX29
CEBPB	DRAP1
CEBPB	DTNB
CEBPB	EFR3B
CEBPB	ENPP1
CEBPB	ENTHD2
CEBPB	EXOSC9
CEBPB	FA2H
CEBPB	FBXO11
CEBPB	FKBP5
CEBPB	FRK
CEBPB	GGH
CEBPB	GPRIN1
CEBPB	GSR
CEBPB	HEATR5B
CEBPB	HNRNPUL2
CEBPB	HPCAL1
CEBPB	IRX2
CEBPB	JADE3
CEBPB	KBTBD3
CEBPB	KIAA1468
CEBPB	KLHL2
CEBPB	LAMB3
CEBPB	LRBA
CEBPB	LRRC10B
CEBPB	LYSMD2
CEBPB	MAP10
CEBPB	MITF
CEBPB	MPDZ
CEBPB	MYO5A
CEBPB	NOD1
CEBPB	ORC5
CEBPB	P4HA2
CEBPB	PIGO
CEBPB	PON2
CEBPB	PPP1R12B
CEBPB	PRMT6
CEBPB	RAD51AP2
CEBPB	RASSF10
CEBPB	RBM34
CEBPB	REPS1
CEBPB	RIT1
CEBPB	RMND1
CEBPB	RNF121
CEBPB	SAMD10
CEBPB	SAMD13
CEBPB	SCRN1
CEBPB	SEMA5A
CEBPB	SESTD1
CEBPB	SIX4
CEBPB	SLC2A10
CEBPB	SPATS2L
CEBPB	SPNS2
CEBPB	SVIL
CEBPB	SYNE1
CEBPB	TAPT1
CEBPB	TCP11L2
CEBPB	TDRD7
CEBPB	TDRKH
CEBPB	TFPI2
CEBPB	TGFBR2
CEBPB	TM4SF1
CEBPB	TMEM56
CEBPB	TMEM67
CEBPB	TRIM35
CEBPB	TTC17
CEBPB	USP32
CEBPB	VAPA
CEBPB	ZCCHC4
CEBPB	ZNF354A
CEBPB	ZNF503
CEBPB	ZNF594
CEBPB	ZNF862
CHD2	AARS2
CHD2	ABCD4
CHD2	ACAP3
CHD2	ACKR2
CHD2	ACKR3
CHD2	ACOT7
CHD2	ACSL4
CHD2	ADNP
CHD2	AGAP3
CHD2	ANKRD30BL
CHD2	AP5S1
CHD2	ARFGEF2
CHD2	ARSD
CHD2	ASB9
CHD2	ASCL2
CHD2	ATF3
CHD2	ATF5
CHD2	ATP6V0C
CHD2	ATP8B2
CHD2	B4GALT3
CHD2	B9D2
CHD2	BAIAP2
CHD2	BBS2
CHD2	BCKDK
CHD2	BCL2L11
CHD2	BRCA2
CHD2	BRD2
CHD2	BRMS1
CHD2	BTBD11
CHD2	BTG1
CHD2	C19orf54
CHD2	CAD
CHD2	CALHM2
CHD2	CCDC30
CHD2	CCDC159
CHD2	CDH4
CHD2	CDK13
CHD2	CHST10
CHD2	CITED4
CHD2	CIZ1
CHD2	CLSTN1
CHD2	CNP
CHD2	COPG1
CHD2	CORO7
CHD2	CRAT
CHD2	CREB3L4
CHD2	CSAD
CHD2	DCTN2
CHD2	DDX58
CHD2	DGCR2
CHD2	DLK1
CHD2	DPP3
CHD2	DUSP22
CHD2	DXO
CHD2	DYRK1B
CHD2	ECE1
CHD2	EEF2K
CHD2	EFHD1
CHD2	EFNA1
CHD2	EMD
CHD2	EPG5
CHD2	EPHX2
CHD2	ERCC6L2
CHD2	FAM46B
CHD2	FAM63A
CHD2	FAM63B
CHD2	FAM120C
CHD2	FBXL18
CHD2	FBXO44
CHD2	FDXACB1
CHD2	FOSL2
CHD2	FRMD4A
CHD2	FRMD8
CHD2	FXYD6
CHD2	G6PD
CHD2	GBF1
CHD2	GEMIN4
CHD2	GLI4
CHD2	GNL3L
CHD2	GPI
CHD2	GRM2
CHD2	GSE1
CHD2	GTF2IRD2B
CHD2	HCFC1
CHD2	HEXIM2
CHD2	HIST1H2BB
CHD2	HIST1H2BI
CHD2	HIST1H2BK
CHD2	HIST1H3H
CHD2	HIST2H2BF
CHD2	HMBS
CHD2	HS3ST3B1
CHD2	HSPB1
CHD2	IDH3G
CHD2	IFT140
CHD2	IKBKE
CHD2	ING1
CHD2	INO80B
CHD2	IRF1
CHD2	ITGB4
CHD2	IVD
CHD2	JUN
CHD2	KCNK5
CHD2	KDM4C
CHD2	KDM5C
CHD2	KHNYN
CHD2	KIAA1147
CHD2	KIF1A
CHD2	KIF13B
CHD2	KLK10
CHD2	KRT13
CHD2	LAMB2
CHD2	LIG1
CHD2	LPAR2
CHD2	LPAR5
CHD2	LRRC29
CHD2	LRRC37A3
CHD2	LSR
CHD2	MADD
CHD2	MAN1B1
CHD2	2008-03-01
CHD2	MARS2
CHD2	MAST1
CHD2	MAVS
CHD2	MCM3AP
CHD2	MDH2
CHD2	MDM4
CHD2	METTL22
CHD2	MFSD3
CHD2	MIF
CHD2	MPV17
CHD2	MRPL10
CHD2	MRPL52
CHD2	MTRNR2L3
CHD2	MUC1
CHD2	NAT6
CHD2	NAT14
CHD2	NCAPD2
CHD2	NCBP1
CHD2	NCCRP1
CHD2	NCOR2
CHD2	NDUFA3
CHD2	NDUFB9
CHD2	NDUFS2
CHD2	NDUFS8
CHD2	NDUFV1
CHD2	NDUFV3
CHD2	NFE2L1
CHD2	NRF1
CHD2	NSRP1
CHD2	NXF1
CHD2	OCEL1
CHD2	ORMDL2
CHD2	OSBPL5
CHD2	PARS2
CHD2	PDGFB
CHD2	PDK4
CHD2	PIAS1
CHD2	PKM
CHD2	PLEKHA7
CHD2	PLSCR3
CHD2	PNKD
CHD2	PODNL1
CHD2	POLD1
CHD2	POLR1E
CHD2	POLR2A
CHD2	POLR2I
CHD2	POU2F3
CHD2	PPFIBP2
CHD2	PPIL2
CHD2	PPOX
CHD2	PRICKLE2
CHD2	PRKCSH
CHD2	PRKD2
CHD2	PROCA1
CHD2	PRRT1
CHD2	PRRT3
CHD2	PSMB10
CHD2	PTPN18
CHD2	PXT1
CHD2	QARS
CHD2	RABIF
CHD2	RASSF2
CHD2	RASSF5
CHD2	RCBTB2
CHD2	RCE1
CHD2	REEP4
CHD2	RFWD3
CHD2	RFX1
CHD2	RIPK4
CHD2	RNASEL
CHD2	RNF26
CHD2	RPL10
CHD2	RREB1
CHD2	RXRA
CHD2	SCARB1
CHD2	SEC61A1
CHD2	SELENBP1
CHD2	SEMA4F
CHD2	2009-09-01
CHD2	SETD5
CHD2	SEZ6L2
CHD2	SFXN5
CHD2	SGF29
CHD2	SGSH
CHD2	SHC4
CHD2	SLC1A5
CHD2	SLC2A11
CHD2	SLC6A6
CHD2	SLC19A1
CHD2	SLC47A1
CHD2	SLCO4C1
CHD2	SMG9
CHD2	SMIM3
CHD2	SNAPC2
CHD2	SND1
CHD2	SNRPA
CHD2	SNX8
CHD2	SOX13
CHD2	SPNS1
CHD2	SPTAN1
CHD2	SRRT
CHD2	SSR4
CHD2	ST3GAL4
CHD2	STEAP4
CHD2	STK11IP
CHD2	SUSD2
CHD2	TARBP2
CHD2	TAX1BP3
CHD2	TCF25
CHD2	TEAD4
CHD2	TGFBI
CHD2	TIGD1
CHD2	TIRAP
CHD2	TK1
CHD2	TKT
CHD2	TMEM26
CHD2	TMEM55A
CHD2	TMEM79
CHD2	TMEM125
CHD2	TMEM163
CHD2	TMEM179B
CHD2	TMEM258
CHD2	TMTC2
CHD2	TNFAIP1
CHD2	TNRC6A
CHD2	TPD52L2
CHD2	TRAF4
CHD2	TRIM47
CHD2	TUBG2
CHD2	UAP1L1
CHD2	USP27X
CHD2	USP54
CHD2	VMAC
CHD2	VPS4A
CHD2	WDR6
CHD2	WDR74
CHD2	WHAMM
CHD2	WNK1
CHD2	WNT4
CHD2	YBEY
CHD2	YEATS2
CHD2	ZMIZ1
CHD2	ZMIZ2
CHD2	ZMYM3
CHD2	ZNF45
CHD2	ZNF396
CHD2	ZNF420
CHD2	ZNF581
CHD2	ZNF587
CHD2	ZNF789
CHD2	ZNF800
CHD2	ZNF841
CHD2	ZSCAN18
CHD2	ZZEF1
CTBP2	ADGRD1
CTBP2	ARFGEF3
CTBP2	CEP63
CTBP2	CHUK
CTBP2	CNGA1
CTBP2	COG6
CTBP2	DCBLD2
CTBP2	ETF1
CTBP2	HNF4G
CTBP2	HNRNPC
CTBP2	LIMA1
CTBP2	LUZP6
CTBP2	MCMBP
CTBP2	PAFAH1B1
CTBP2	RAB10
CTBP2	RNF222
CTBP2	SNRPE
CTBP2	ZNF737
CTCF	ACACA
CTCF	ACSBG1
CTCF	AGBL4
CTCF	AGPAT3
CTCF	ANKRD17
CTCF	BTN3A2
CTCF	C1orf210
CTCF	CCDC85A
CTCF	CENPH
CTCF	DCAF6
CTCF	ELMOD1
CTCF	EXPH5
CTCF	FEM1B
CTCF	FSD1L
CTCF	GCLC
CTCF	GIPC2
CTCF	HLA-DPB1
CTCF	HOXC11
CTCF	JMY
CTCF	KCND3
CTCF	LZIC
CTCF	MAML3
CTCF	MAP2K1
CTCF	MARK1
CTCF	MCOLN1
CTCF	MFSD2A
CTCF	MPRIP
CTCF	MYCL
CTCF	PADI3
CTCF	PDE7B
CTCF	PI4K2A
CTCF	PPFIBP1
CTCF	PRDM2
CTCF	PRKX
CTCF	PROS1
CTCF	PTPN2
CTCF	PTPRF
CTCF	RAB5A
CTCF	RBM28
CTCF	RNF214
CTCF	SERTAD2
CTCF	SRSF1
CTCF	TNFAIP3
CTCF	TPRG1
CTCF	TSPYL4
CTCF	UBN2
CTCF	VGLL4
CTCF	WTIP
CTCF	YLPM1
CTCF	ZMAT4
CTCF	ZNF75A
CTCF	ZNF493
CTCF	ZNF771
E2F1	ACOX2
E2F1	BAK1
E2F1	CD177
E2F1	CIAO1
E2F1	CTU1
E2F1	CUL3
E2F1	DRAXIN
E2F1	EHF
E2F1	ELOF1
E2F1	ERCC6L
E2F1	EXOC7
E2F1	FNDC5
E2F1	GRID1
E2F1	HDAC3
E2F1	HPSE
E2F1	JTB
E2F1	KIAA2013
E2F1	MAPK13
E2F1	NXT1
E2F1	PXDC1
E2F1	RBL2
E2F1	SDHAF2
E2F1	SLC5A8
E2F1	SRD5A3
E2F1	STRA13
E2F1	SULF1
E2F1	TNNT1
E2F1	TRAF3
E2F1	TSPAN12
E2F1	ZNF564
E2F4	ADCY5
E2F4	ADIPOR1
E2F4	ADNP
E2F4	ANKS1A
E2F4	ARMC7
E2F4	ARNT2
E2F4	ASPHD1
E2F4	ATF7
E2F4	B4GALT4
E2F4	BLMH
E2F4	C17orf67
E2F4	C19orf12
E2F4	CAMKK1
E2F4	CCDC61
E2F4	CHD1L
E2F4	CRTC3
E2F4	DAPK2
E2F4	DDX41
E2F4	DFFA
E2F4	DHRS7B
E2F4	DHRSX
E2F4	DLG2
E2F4	ELMO2
E2F4	FAM78B
E2F4	FAM120AOS
E2F4	FBXL5
E2F4	FICD
E2F4	FN3KRP
E2F4	FOXM1
E2F4	FXR2
E2F4	GLTPD2
E2F4	GPR108
E2F4	GRK4
E2F4	HAGHL
E2F4	HNRNPL
E2F4	IKZF1
E2F4	LONP2
E2F4	LPIN2
E2F4	MAP7D1
E2F4	MASTL
E2F4	MBD3
E2F4	MFSD5
E2F4	MPC2
E2F4	MPND
E2F4	MRGBP
E2F4	NGFR
E2F4	NOL10
E2F4	OSGEPL1
E2F4	PAAF1
E2F4	PANX1
E2F4	PDE4DIP
E2F4	PGAM5
E2F4	PIAS1
E2F4	PIGH
E2F4	PKP3
E2F4	PLCB4
E2F4	PRDM4
E2F4	RANBP9
E2F4	RARG
E2F4	RETSAT
E2F4	RGAG4
E2F4	RHCE
E2F4	RIN3
E2F4	RNF19B
E2F4	RP9
E2F4	RPUSD1
E2F4	SCRN2
E2F4	SETDB2
E2F4	SFR1
E2F4	SIRPA
E2F4	SIRT6
E2F4	SMAGP
E2F4	SMNDC1
E2F4	SNCB
E2F4	SUGP1
E2F4	TAPBPL
E2F4	THAP4
E2F4	TIMM21
E2F4	TMEM52
E2F4	TRMT1L
E2F4	TTC5
E2F4	TTC9
E2F4	UBE2G1
E2F4	UBE2L3
E2F4	UROS
E2F4	XPR1
E2F4	YWHAQ
E2F4	ZNF292
E2F4	ZNF436
E2F4	ZNF726
E2F6	ACTG2
E2F6	AGTRAP
E2F6	ALG3
E2F6	ANKRD46
E2F6	ANOS1
E2F6	APOM
E2F6	ARFGEF2
E2F6	ASB1
E2F6	ASCC2
E2F6	ASPG
E2F6	ASPRV1
E2F6	ATP1B2
E2F6	ATP6V0E1
E2F6	AURKB
E2F6	B3GNT8
E2F6	BRD1
E2F6	C1orf194
E2F6	C9orf91
E2F6	C9orf114
E2F6	C17orf96
E2F6	CABYR
E2F6	CAMKMT
E2F6	CBLL1
E2F6	CCDC137
E2F6	CDIP1
E2F6	CEP89
E2F6	CFAP61
E2F6	CHRM1
E2F6	CITED4
E2F6	CMPK2
E2F6	COL23A1
E2F6	CORO7
E2F6	CPNE4
E2F6	CRELD1
E2F6	CUTA
E2F6	DCAF16
E2F6	DDX20
E2F6	DERL1
E2F6	DPAGT1
E2F6	DUSP9
E2F6	ELL
E2F6	EMC6
E2F6	EPC1
E2F6	EPHA10
E2F6	F5
E2F6	FAM63A
E2F6	FAM124A
E2F6	FIBP
E2F6	GALNS
E2F6	GAS2
E2F6	GDPD2
E2F6	GEMIN7
E2F6	HAS3
E2F6	HCFC1
E2F6	HSD17B14
E2F6	HSPA1L
E2F6	IFRD2
E2F6	INHBE
E2F6	INTU
E2F6	ISOC2
E2F6	KIAA0141
E2F6	KIF6
E2F6	KRT81
E2F6	KSR1
E2F6	KSR2
E2F6	LBHD1
E2F6	LRRTM3
E2F6	MAPK15
E2F6	MIB1
E2F6	MPV17
E2F6	MRPL11
E2F6	MRPL17
E2F6	MRPL21
E2F6	MRPL28
E2F6	MRPL43
E2F6	MRPL46
E2F6	MTRNR2L3
E2F6	MUM1
E2F6	NDUFS8
E2F6	NEK4
E2F6	NOL9
E2F6	NRARP
E2F6	NT5DC2
E2F6	NUP35
E2F6	OLFML2A
E2F6	OVOL1
E2F6	PANK4
E2F6	PDE6B
E2F6	PDK2
E2F6	PELI1
E2F6	PHC2
E2F6	PIGN
E2F6	PIGU
E2F6	PNPLA7
E2F6	POLR1E
E2F6	POMGNT2
E2F6	PPIE
E2F6	PPP1R12C
E2F6	PPP1R14B
E2F6	PTCD2
E2F6	PTGER4
E2F6	RAB19
E2F6	RABL2A
E2F6	RAP1GAP2
E2F6	RASL10A
E2F6	RGL2
E2F6	RGP1
E2F6	RREB1
E2F6	SDF4
E2F6	SEC22C
E2F6	SEMA6C
E2F6	SERPINF2
E2F6	SETD6
E2F6	SETD9
E2F6	SIL1
E2F6	SLC37A1
E2F6	SNRPA
E2F6	SPATA24
E2F6	STK10
E2F6	SYT13
E2F6	TBX3
E2F6	TECPR1
E2F6	TIGD6
E2F6	TMEM26
E2F6	TMEM45B
E2F6	TMEM179B
E2F6	TP53INP1
E2F6	TPD52L2
E2F6	TRAPPC1
E2F6	TRAPPC6A
E2F6	TRIM62
E2F6	TRMT61A
E2F6	TSEN2
E2F6	TSPAN15
E2F6	TUFM
E2F6	ULK1
E2F6	WDHD1
E2F6	WDR76
E2F6	WNK4
E2F6	WWP1
E2F6	YBEY
E2F6	ZBTB43
E2F6	ZDHHC23
E2F6	ZFAND5
E2F6	ZHX2
E2F6	ZNF223
E2F6	ZNF326
E2F6	ZNF331
E2F6	ZNF358
E2F6	ZNF385C
E2F6	ZNF417
E2F6	ZNF488
EGR1	ARL6IP5
EGR1	ATP9A
EGR1	ATRX
EGR1	BBC3
EGR1	BDH2
EGR1	C1GALT1
EGR1	CADM4
EGR1	CDKN2C
EGR1	CENPC
EGR1	CLSTN3
EGR1	CMYA5
EGR1	COA6
EGR1	DNAJC1
EGR1	EGR4
EGR1	ERRFI1
EGR1	FAM171B
EGR1	GABPA
EGR1	GMDS
EGR1	GPX4
EGR1	HNRNPA3
EGR1	IL1RAP
EGR1	KIF14
EGR1	LGR4
EGR1	MAN1A2
EGR1	MAP7
EGR1	MFSD8
EGR1	MIER1
EGR1	MYOF
EGR1	NAB2
EGR1	NEDD9
EGR1	NR4A1
EGR1	OXSR1
EGR1	PANX1
EGR1	PAQR8
EGR1	PARP6
EGR1	PCMTD1
EGR1	PEX13
EGR1	PPP3CB
EGR1	PRKACB
EGR1	SETD7
EGR1	SLC9B2
EGR1	STIL
EGR1	STK4
EGR1	TCTEX1D2
EGR1	TRIB1
EGR1	TSPAN12
EGR1	USP34
EGR1	UTP23
EGR1	WDR53
EGR1	ZFAND5
EGR1	ZNF134
EGR1	ZNF708
EGR1	ZNF800
ELF1	ABHD13
ELF1	ACAD8
ELF1	ACADS
ELF1	ARMC8
ELF1	ASPM
ELF1	ATP13A3
ELF1	BOD1L1
ELF1	C1orf220
ELF1	CCDC88A
ELF1	CCS
ELF1	CHAC1
ELF1	CHAMP1
ELF1	CRCP
ELF1	CREBRF
ELF1	CRK
ELF1	CTGF
ELF1	DPY19L3
ELF1	FAM171A1
ELF1	FGD4
ELF1	FOXJ3
ELF1	GRSF1
ELF1	IL13RA1
ELF1	IL17RB
ELF1	ITPR1
ELF1	LAMA3
ELF1	LDLRAD3
ELF1	LPCAT1
ELF1	LRRC4
ELF1	LUZP6
ELF1	MAPK1IP1L
ELF1	MARS2
ELF1	METTL2B
ELF1	MMP16
ELF1	MTR
ELF1	MYO6
ELF1	OLFM1
ELF1	PEX7
ELF1	PFKFB2
ELF1	PMEPA1
ELF1	PPP1R15B
ELF1	PRIMA1
ELF1	PRPS2
ELF1	RELB
ELF1	SART1
ELF1	SERINC5
ELF1	SLC25A26
ELF1	SMYD2
ELF1	SNAPIN
ELF1	SNX18
ELF1	SOX3
ELF1	SRF
ELF1	SSR1
ELF1	STX11
ELF1	TEAD1
ELF1	TMEM2
ELF1	TMEM131
ELF1	TMEM150C
ELF1	TNFRSF21
ELF1	TOMM20
ELF1	TTLL7
ELF1	UBE2G2
ELF1	WWC1
ELF1	ZFP69B
ELF1	ZNF384
ELK4	ACSL4
ELK4	ACTR6
ELK4	ADAM10
ELK4	AKIRIN1
ELK4	ANAPC2
ELK4	ANOS1
ELK4	AR
ELK4	ARHGAP44
ELK4	ARPP19
ELK4	AVPI1
ELK4	BCAR3
ELK4	C1orf61
ELK4	CADPS2
ELK4	CCDC125
ELK4	CCDC167
ELK4	CCNY
ELK4	CIC
ELK4	COL4A6
ELK4	COMMD7
ELK4	CPNE2
ELK4	DHCR7
ELK4	DNAJC4
ELK4	DUS1L
ELK4	ECHS1
ELK4	ERLIN1
ELK4	EYA4
ELK4	FAM195B
ELK4	FAM213B
ELK4	FNTA
ELK4	GPSM2
ELK4	GULP1
ELK4	KBTBD8
ELK4	KLC1
ELK4	KRT6A
ELK4	LHFPL2
ELK4	LRRC6
ELK4	LUZP1
ELK4	MAPKAPK2
ELK4	MFSD12
ELK4	MPV17
ELK4	MROH2A
ELK4	MRPL24
ELK4	MRPS30
ELK4	MSANTD4
ELK4	NCAPG2
ELK4	NECAP2
ELK4	NPAS1
ELK4	NSL1
ELK4	OTUD7B
ELK4	P2RX4
ELK4	PAK4
ELK4	PAQR3
ELK4	PARD6G
ELK4	PBRM1
ELK4	PKN3
ELK4	PTPRF
ELK4	RASSF2
ELK4	RHBDD3
ELK4	RHBDF1
ELK4	ROCK2
ELK4	RTP4
ELK4	SAXO2
ELK4	SCN8A
ELK4	SERAC1
ELK4	SHC4
ELK4	SYN1
ELK4	SYN3
ELK4	TACR2
ELK4	TCEA3
ELK4	TMEM11
ELK4	TMEM259
ELK4	TNFRSF21
ELK4	TRIP11
ELK4	WBP11
ELK4	WNT9A
ELK4	YWHAH
ELK4	ZNF219
ELK4	ZNF445
EP300	AGL
EP300	ANKS1A
EP300	APOD
EP300	ARIH2
EP300	ATP13A3
EP300	AXDND1
EP300	C1orf220
EP300	C2orf54
EP300	CAMTA2
EP300	CCDC120
EP300	CD164L2
EP300	CEP192
EP300	CSK
EP300	CTSA
EP300	CYB5R3
EP300	DHDDS
EP300	DUSP16
EP300	ESRP1
EP300	EVL
EP300	FAM127B
EP300	FAM189B
EP300	FHAD1
EP300	FOXJ3
EP300	GALT
EP300	GRTP1
EP300	HUS1
EP300	INCA1
EP300	INPP5K
EP300	IRS2
EP300	JRK
EP300	KCTD21
EP300	KLHL22
EP300	LDLRAP1
EP300	MAOA
EP300	MYBL2
EP300	MYCN
EP300	NACC1
EP300	NCAPD3
EP300	NEMP2
EP300	NSFL1C
EP300	OTUD5
EP300	P4HB
EP300	PCYT2
EP300	PITPNM1
EP300	PLEKHG6
EP300	PPP4R1
EP300	PQLC1
EP300	PROSER3
EP300	PTPRF
EP300	PTPRJ
EP300	PTRF
EP300	QSOX1
EP300	RAB11FIP4
EP300	RAB19
EP300	RABGGTA
EP300	RAC3
EP300	RANBP3
EP300	RECK
EP300	RIMS3
EP300	RNF111
EP300	RRAGD
EP300	SDK1
EP300	SEC24C
EP300	SEMA3F
EP300	2005-09-01
EP300	SF3A1
EP300	SF3B2
EP300	SIRPA
EP300	SIRT5
EP300	SORBS1
EP300	SORBS3
EP300	STX3
EP300	SYT3
EP300	TBCD
EP300	TIMELESS
EP300	TMEM38A
EP300	TMEM97
EP300	TMEM106A
EP300	TMEM217
EP300	TP53INP2
EP300	TRAPPC11
EP300	TTLL5
EP300	UBALD2
EP300	UNK
EP300	VARS
EP300	VPS53
EP300	WBP2
EP300	WIZ
EP300	WSCD1
EP300	XYLB
EP300	YBX2
EP300	ZBTB22
EP300	ZBTB45
EP300	ZFPL1
EP300	ZNF394
EP300	ZNF692
ESR1	ALOX5
ESR1	C1orf101
ESR1	C1orf167
ESR1	CHRNA5
ESR1	ECI2
ESR1	ERP29
ESR1	FGF13
ESR1	LOXL4
ESR1	MDP1
ESR1	NONO
ESR1	PDGFC
ESR1	PTK2B
ESR1	RER1
ESR1	RIMS2
ESR1	RNF5
ESR1	RPLP2
ESR1	SLC7A11
ESR1	TBC1D32
ESR1	TCP1
ESR1	TIMM50
ESR1	TPM1
ESR1	USP27X
ESR1	VLDLR
ESR1	ZNF107
ESRRA	AACS
ESRRA	AARS2
ESRRA	ABCF2
ESRRA	ACACB
ESRRA	ACIN1
ESRRA	ADORA2B
ESRRA	AGO1
ESRRA	AGTPBP1
ESRRA	ALDH16A1
ESRRA	AMIGO1
ESRRA	ANKMY1
ESRRA	ANKRD30BL
ESRRA	ANKRD31
ESRRA	ANO8
ESRRA	AP3D1
ESRRA	AP3M2
ESRRA	APLN
ESRRA	ARFGEF3
ESRRA	ARID1B
ESRRA	B4GALT3
ESRRA	BATF2
ESRRA	BCL2L1
ESRRA	BCL9L
ESRRA	BEST1
ESRRA	BNIP1
ESRRA	BORCS6
ESRRA	C9orf3
ESRRA	C14orf37
ESRRA	CAPN8
ESRRA	CAPN15
ESRRA	CASZ1
ESRRA	CBFA2T2
ESRRA	CBS
ESRRA	CCDC18
ESRRA	CCDC57
ESRRA	CCNF
ESRRA	CCT6B
ESRRA	CDC42EP4
ESRRA	CDK14
ESRRA	CDYL2
ESRRA	CEP164
ESRRA	CEP170B
ESRRA	CHD5
ESRRA	CHPF2
ESRRA	CLASP1
ESRRA	CLCN2
ESRRA	DAPP1
ESRRA	DCAF5
ESRRA	DDR1
ESRRA	DHCR24
ESRRA	DIDO1
ESRRA	DMWD
ESRRA	DYRK1A
ESRRA	ECEL1
ESRRA	EDRF1
ESRRA	EGFR
ESRRA	EGLN2
ESRRA	EHBP1L1
ESRRA	ENO2
ESRRA	EPS15L1
ESRRA	FAM83F
ESRRA	FAM83G
ESRRA	FAM83H
ESRRA	FAM109A
ESRRA	FAM136A
ESRRA	FAM173A
ESRRA	FAM220A
ESRRA	FANCA
ESRRA	FANCF
ESRRA	FBXL6
ESRRA	FBXL20
ESRRA	FGFR4
ESRRA	FKBP15
ESRRA	FOXD1
ESRRA	FOXI1
ESRRA	FRAT2
ESRRA	GAST
ESRRA	GATAD2A
ESRRA	GLIPR1L2
ESRRA	GLYR1
ESRRA	GPRIN1
ESRRA	GRPEL2
ESRRA	HAUS4
ESRRA	HAUS6
ESRRA	HCN2
ESRRA	HDAC4
ESRRA	HIPK3
ESRRA	HIST2H2BF
ESRRA	HMGCR
ESRRA	HNF4G
ESRRA	IGF1R
ESRRA	IMPA2
ESRRA	IQCK
ESRRA	IQSEC1
ESRRA	IRS1
ESRRA	IVL
ESRRA	KDM2A
ESRRA	KIF1A
ESRRA	KNTC1
ESRRA	LENG8
ESRRA	LPCAT2
ESRRA	LUZP2
ESRRA	LY6G5B
ESRRA	MACROD2
ESRRA	MALL
ESRRA	MAP3K11
ESRRA	MCM7
ESRRA	MDN1
ESRRA	MEIG1
ESRRA	METTL17
ESRRA	MLKL
ESRRA	MLX
ESRRA	MUC5AC
ESRRA	MYO19
ESRRA	NAA40
ESRRA	NACC1
ESRRA	NACC2
ESRRA	NBR1
ESRRA	NCAPD2
ESRRA	NDE1
ESRRA	NFE2
ESRRA	NFKBIL1
ESRRA	NOL4L
ESRRA	NRM
ESRRA	NUDT16
ESRRA	NUP98
ESRRA	OGFR
ESRRA	OVGP1
ESRRA	PADI2
ESRRA	PADI4
ESRRA	PAOX
ESRRA	PAPOLG
ESRRA	PCGF2
ESRRA	PDCD7
ESRRA	PDZD7
ESRRA	PELO
ESRRA	PHF5A
ESRRA	PHF12
ESRRA	PHF24
ESRRA	PHKA2
ESRRA	PHLDB1
ESRRA	PHRF1
ESRRA	PKMYT1
ESRRA	PLBD2
ESRRA	PLCG1
ESRRA	PLEKHG3
ESRRA	PLEKHN1
ESRRA	PLEKHO2
ESRRA	PNKD
ESRRA	POFUT1
ESRRA	PPM1D
ESRRA	PPP1R15B
ESRRA	PPP2R2B
ESRRA	PRMT9
ESRRA	PRR3
ESRRA	PVR
ESRRA	RASSF3
ESRRA	RBM33
ESRRA	RET
ESRRA	RHBDD1
ESRRA	RHOH
ESRRA	RIC8B
ESRRA	RNF24
ESRRA	RNF213
ESRRA	RNF215
ESRRA	RRP1B
ESRRA	SAPCD2
ESRRA	SEMA4B
ESRRA	SEMA4F
ESRRA	SEMA5B
ESRRA	SFI1
ESRRA	SH2B3
ESRRA	SHANK2
ESRRA	SIPA1L3
ESRRA	SLC1A4
ESRRA	SLC8A3
ESRRA	SLC35A4
ESRRA	SLC36A1
ESRRA	SNX30
ESRRA	SRRM2
ESRRA	SYBU
ESRRA	TACC3
ESRRA	TAF6L
ESRRA	TAMM41
ESRRA	TANC1
ESRRA	TBC1D16
ESRRA	TBX6
ESRRA	TCAF2
ESRRA	TCF7L2
ESRRA	TCP11L1
ESRRA	TIAM1
ESRRA	TICRR
ESRRA	TMEM39A
ESRRA	TMEM135
ESRRA	TMEM170B
ESRRA	TMEM201
ESRRA	TNFAIP3
ESRRA	TRAF3
ESRRA	TRIM41
ESRRA	TUB
ESRRA	UBAP1
ESRRA	UBAP2L
ESRRA	UBXN11
ESRRA	URB2
ESRRA	VAV2
ESRRA	VILL
ESRRA	VIPR1
ESRRA	WDR91
ESRRA	ZC3H4
ESRRA	ZNF35
ESRRA	ZNF211
ESRRA	ZNF517
ESRRA	ZNF526
ESRRA	ZNF622
ESRRA	ZNF623
ESRRA	ZSWIM6
FOS	ACE2
FOS	ALG12
FOS	ANP32B
FOS	ARHGEF18
FOS	ASPH
FOS	ATP13A2
FOS	BCL10
FOS	BCLAF1
FOS	BIRC6
FOS	BMPR2
FOS	BOP1
FOS	BUD13
FOS	C10orf11
FOS	CAPN1
FOS	CASC3
FOS	CASKIN2
FOS	CENPW
FOS	CEP131
FOS	CFL1
FOS	CRIPT
FOS	CSRNP1
FOS	CYB5B
FOS	CYP4F12
FOS	DBR1
FOS	DDX59
FOS	DHX8
FOS	DLC1
FOS	DNAJC2
FOS	DNAJC21
FOS	DNMBP
FOS	DROSHA
FOS	DUSP2
FOS	EGR1
FOS	EGR2
FOS	EIF2AK3
FOS	FAM13B
FOS	FARP2
FOS	FOXK2
FOS	GBP1
FOS	GIPR
FOS	GNAL
FOS	GRHL1
FOS	HES1
FOS	IGIP
FOS	ITPKC
FOS	JUN
FOS	JUNB
FOS	KDM4A
FOS	KEAP1
FOS	LRTOMT
FOS	MCL1
FOS	MTRF1L
FOS	NEDD4L
FOS	NFKBIA
FOS	NOP58
FOS	NSUN5
FOS	ORAOV1
FOS	OSBPL9
FOS	PI4KB
FOS	PREPL
FOS	PYGB
FOS	RASGEF1B
FOS	RING1
FOS	ROBO3
[truncated: 8,020 more rows]

## Sheet: EGF_Inhibition
TF	GENE
ATF3	ABCA2
ATF3	ABHD15
ATF3	ACP2
ATF3	ADNP
ATF3	AGBL2
ATF3	AP3D1
ATF3	APH1A
ATF3	ARF3
ATF3	ASCC2
ATF3	ATPAF2
ATF3	B3GNT3
ATF3	BAX
ATF3	BCL9L
ATF3	BEND6
ATF3	BTG1
ATF3	C1orf50
ATF3	C12orf49
ATF3	C19orf48
ATF3	CBFA2T3
ATF3	CDIPT
ATF3	CDSN
ATF3	CHRM1
ATF3	CHTF8
ATF3	CMPK2
ATF3	CNTLN
ATF3	COA3
ATF3	CORO7
ATF3	CPSF3L
ATF3	DEAF1
ATF3	DEGS2
ATF3	DHX16
ATF3	DHX30
ATF3	DIS3L
ATF3	DMGDH
ATF3	DNAAF1
ATF3	DPH1
ATF3	E2F1
ATF3	ECH1
ATF3	EEF1A2
ATF3	EIF3B
ATF3	FLOT1
ATF3	FLOT2
ATF3	FN1
ATF3	FOXO3
ATF3	GABBR2
ATF3	GIPC1
ATF3	GMPPA
ATF3	GNG7
ATF3	GSPT1
ATF3	HDAC4
ATF3	HGS
ATF3	HM13
ATF3	HNRNPA0
ATF3	HOXB13
ATF3	IGDCC3
ATF3	KCNC4
ATF3	LGALS3BP
ATF3	LRRC1
ATF3	MAF1
ATF3	MFAP2
ATF3	MPV17
ATF3	MRPL10
ATF3	MRPL54
ATF3	MRPS25
ATF3	MTMR4
ATF3	MTRNR2L3
ATF3	MTRNR2L4
ATF3	MVK
ATF3	MYH11
ATF3	NAIF1
ATF3	NOL12
ATF3	NOP56
ATF3	NRARP
ATF3	NXPH4
ATF3	NYNRIN
ATF3	OTUB2
ATF3	PARP14
ATF3	PEMT
ATF3	PFN1
ATF3	PLD3
ATF3	PNMA1
ATF3	POLD2
ATF3	PPDPF
ATF3	PRKAR1B
ATF3	PSMD8
ATF3	PTPN14
ATF3	PVRL2
ATF3	QSOX1
ATF3	RHBDD2
ATF3	RPL8
ATF3	RPS6KA5
ATF3	SART1
ATF3	SDC1
ATF3	SLC9A3R1
ATF3	SLC35C2
ATF3	SLC37A1
ATF3	SYNM
ATF3	TACC1
ATF3	TBC1D16
ATF3	TBL1X
ATF3	TCOF1
ATF3	THBS3
ATF3	THEG
ATF3	TMEM30B
ATF3	TMEM63A
ATF3	TMEM139
ATF3	TMUB1
ATF3	TNRC18
ATF3	TOR1B
ATF3	TPST1
ATF3	TRAF3IP2
ATF3	TRAPPC6A
ATF3	TRIM28
ATF3	TSPAN4
ATF3	TTI1
ATF3	TXN2
ATF3	USP10
ATF3	VASH1
ATF3	WHSC1
BATF	ABHD14A
BATF	ACYP2
BATF	ADRB2
BATF	C2orf82
BATF	C6orf48
BATF	C12orf75
BATF	C16orf59
BATF	CCNYL1
BATF	CD320
BATF	CHCHD1
BATF	COMMD3
BATF	COQ7
BATF	COX7A2L
BATF	FTSJ2
BATF	ITPA
BATF	KDM7A
BATF	KLHDC1
BATF	KLHDC2
BATF	KRTCAP2
BATF	LRIF1
BATF	LYPD3
BATF	MANSC1
BATF	MSRB1
BATF	NDUFA12
BATF	NUB1
BATF	PHF11
BATF	PNMA2
BATF	PRTFDC1
BATF	PSMB8
BATF	PSMB10
BATF	RAB21
BATF	RCC1
BATF	RPL38
BATF	SERPINB9
BATF	SHPRH
BATF	SNAI1
BATF	SNX12
BATF	STX4
BATF	STX10
BATF	TRIM13
BATF	UQCR10
BATF	UQCRQ
BATF	ZBTB44
BCL3	BEST1
BCL3	C1orf35
BCL3	C5orf63
BCL3	DCK
BCL3	FBXO5
BCL3	FRRS1
BCL3	GMEB2
BCL3	HELZ
BCL3	KCNQ2
BCL3	LIG1
BCL3	MYNN
BCL3	NTNG1
BCL3	NUDCD1
BCL3	ODAM
BCL3	POGLUT1
BCL3	QTRTD1
BCL3	RBM34
BCL3	SLC2A10
BCL3	TCHP
BCL3	THEM4
BCL3	ZC3H18
BCL3	ZC3HC1
BCL3	ZFAND4
BCLAF1	AARS
BCLAF1	ACAD11
BCLAF1	ADCK5
BCLAF1	ATF6B
BCLAF1	BSPRY
BCLAF1	C2orf42
BCLAF1	C5orf42
BCLAF1	CCAR2
BCLAF1	CCDC115
BCLAF1	COMMD7
BCLAF1	DDA1
BCLAF1	DDX56
BCLAF1	DOLPP1
BCLAF1	ECSIT
BCLAF1	EMX1
BCLAF1	ERAL1
BCLAF1	ETV2
BCLAF1	FBP1
BCLAF1	FLYWCH2
BCLAF1	FUNDC2
BCLAF1	GCAT
BCLAF1	HOMER1
BCLAF1	HOMEZ
BCLAF1	HSF4
BCLAF1	IP6K1
BCLAF1	JMJD8
BCLAF1	LIAS
BCLAF1	LRRC47
BCLAF1	2003-03-01
BCLAF1	MRPS12
BCLAF1	MRPS23
BCLAF1	MYPN
BCLAF1	NUDT17
BCLAF1	NXF1
BCLAF1	OTUB2
BCLAF1	P4HA1
BCLAF1	PKP3
BCLAF1	PLXNA4
BCLAF1	PPT1
BCLAF1	PRR7
BCLAF1	RALY
BCLAF1	RBM48
BCLAF1	RIMKLB
BCLAF1	RNASEH2A
BCLAF1	RNF146
BCLAF1	RNF185
BCLAF1	RPL10
BCLAF1	RPS6KA1
BCLAF1	SEC13
BCLAF1	SLC35B2
BCLAF1	SPG21
BCLAF1	STIM1
BCLAF1	SYNGR3
BCLAF1	TAF5
BCLAF1	TBC1D22B
BCLAF1	TBC1D31
BCLAF1	TMEM139
BCLAF1	TRAF5
BCLAF1	TRAPPC12
BCLAF1	TSC22D3
BCLAF1	WFDC13
BCLAF1	ZBTB9
BCLAF1	ZNF445
BCLAF1	ZPR1
BCLAF1	ZSCAN20
BDP1	ABHD13
BDP1	ANKRD17
BDP1	ANKRD44
BDP1	APOL3
BDP1	ATMIN
BDP1	B4GALT5
BDP1	C3orf33
BDP1	C16orf45
BDP1	CBFA2T2
BDP1	CCDC78
BDP1	CCDC85A
BDP1	CD302
BDP1	CDK2AP1
BDP1	CELF6
BDP1	CHRD
BDP1	CNPPD1
BDP1	COPS7B
BDP1	DEGS1
BDP1	DMXL1
BDP1	DQX1
BDP1	E2F5
BDP1	EHBP1L1
BDP1	ETAA1
BDP1	FAM49B
BDP1	FAM161A
BDP1	GALNT4
BDP1	GID4
BDP1	GIPC2
BDP1	GLUD1
BDP1	GPR3
BDP1	HACD4
BDP1	HIVEP1
BDP1	IGDCC3
BDP1	KANK4
BDP1	KCND3
BDP1	KCNK12
BDP1	KCNS3
BDP1	KIAA0930
BDP1	KIF24
BDP1	LZTR1
BDP1	MAPKAPK5
BDP1	MESP1
BDP1	METTL25
BDP1	MTG1
BDP1	NME6
BDP1	NTNG1
BDP1	ORAI2
BDP1	PDE7B
BDP1	PDSS2
BDP1	PITPNA
BDP1	PPM1A
BDP1	PRMT1
BDP1	PTRHD1
BDP1	RAB33A
BDP1	REEP5
BDP1	RNF34
BDP1	RNF125
BDP1	RQCD1
BDP1	S100A2
BDP1	SARDH
BDP1	SEC61A2
BDP1	SH3RF2
BDP1	SHANK3
BDP1	SLC6A19
BDP1	SLC9A3R1
BDP1	SLC12A4
BDP1	SLC46A2
BDP1	SLFN11
BDP1	SMURF2
BDP1	SPATA17
BDP1	STYXL1
BDP1	TATDN3
BDP1	TMEM92
BDP1	TMEM129
BDP1	TTC36
BDP1	UBR2
BDP1	UVRAG
BDP1	VHL
BDP1	YPEL1
BDP1	ZNF354C
BDP1	ZNF496
BDP1	ZNF507
BHLHE40	A1BG
BHLHE40	ALDH3B2
BHLHE40	AMIGO3
BHLHE40	ANKRD37
BHLHE40	ANKRD63
BHLHE40	APBA3
BHLHE40	APOM
BHLHE40	ASCL2
BHLHE40	ASPG
BHLHE40	ATP6V0E1
BHLHE40	ATP8B3
BHLHE40	BAD
BHLHE40	BAG4
BHLHE40	BANF1
BHLHE40	C1orf116
BHLHE40	C1orf123
BHLHE40	CD320
BHLHE40	CDC37L1
BHLHE40	CEP89
BHLHE40	CHCHD2
BHLHE40	CHMP2A
BHLHE40	CHST7
BHLHE40	CIRBP
BHLHE40	CITED4
BHLHE40	CLCN6
BHLHE40	CRABP1
BHLHE40	CST3
BHLHE40	CSTB
BHLHE40	DAZAP2
BHLHE40	DCAF16
BHLHE40	DGUOK
BHLHE40	DNAJC4
BHLHE40	DOLK
BHLHE40	EDN1
BHLHE40	EEF1D
BHLHE40	EGFL8
BHLHE40	EPN3
BHLHE40	EYA2
BHLHE40	FAM50B
BHLHE40	FAM127B
BHLHE40	FAM167A
BHLHE40	FAM213B
BHLHE40	FAM234A
BHLHE40	FBXO2
BHLHE40	FITM2
BHLHE40	FOS
BHLHE40	GALNS
BHLHE40	GCC1
BHLHE40	GSS
BHLHE40	HINFP
BHLHE40	IER2
BHLHE40	IFITM3
BHLHE40	IFRD2
BHLHE40	ING1
BHLHE40	IP6K2
BHLHE40	JUN
BHLHE40	KIAA0141
BHLHE40	LBHD1
BHLHE40	LY6G5C
BHLHE40	MRPL4
BHLHE40	MRPS11
BHLHE40	MYC
BHLHE40	NAP1L4
BHLHE40	NAPEPLD
BHLHE40	NDUFAF3
BHLHE40	NDUFS8
BHLHE40	NLRX1
BHLHE40	NPC2
BHLHE40	NRSN2
BHLHE40	NUCB1
BHLHE40	ORAI3
BHLHE40	OXSR1
BHLHE40	PCSK1N
BHLHE40	PDE5A
BHLHE40	PDK2
BHLHE40	PIGF
BHLHE40	PIGU
BHLHE40	PKMYT1
BHLHE40	PLBD1
BHLHE40	PMVK
BHLHE40	POLD4
BHLHE40	POMGNT2
BHLHE40	PPIE
BHLHE40	PTPRD
BHLHE40	RAB20
BHLHE40	RPL18A
BHLHE40	RPL28
BHLHE40	SDF4
BHLHE40	SEC13
BHLHE40	SEC61A2
BHLHE40	SETD6
BHLHE40	SIL1
BHLHE40	SLC12A5
BHLHE40	SLC25A4
BHLHE40	SLC25A39
BHLHE40	TAF10
BHLHE40	TCEA2
BHLHE40	THG1L
BHLHE40	TMEM179B
BHLHE40	TMEM254
BHLHE40	TRADD
BHLHE40	TRAPPC1
BHLHE40	TREX1
BHLHE40	TUFM
BHLHE40	USE1
BHLHE40	VWA1
BHLHE40	WIPI2
BHLHE40	YBX2
BHLHE40	ZIC1
BHLHE40	ZNF358
BRCA1	ACVR1B
BRCA1	AGAP2
BRCA1	ATP8B1
BRCA1	B3GNT3
BRCA1	C14orf159
BRCA1	CBL
BRCA1	CCDC69
BRCA1	CHRAC1
BRCA1	CRAMP1
BRCA1	CYP4F22
BRCA1	DCBLD1
BRCA1	DNAJC6
BRCA1	DNAJC28
BRCA1	EHF
BRCA1	FAM19A2
BRCA1	FIP1L1
BRCA1	GLUD2
BRCA1	HOXA6
BRCA1	IL17RB
BRCA1	IL18R1
BRCA1	ILF3
BRCA1	KIAA1958
BRCA1	KIF3A
BRCA1	KLHL29
BRCA1	L3MBTL1
BRCA1	LAMC2
BRCA1	LRRC8E
BRCA1	LRRC49
BRCA1	MAFF
BRCA1	METTL8
BRCA1	MFN2
BRCA1	MYO10
BRCA1	NOL9
BRCA1	NR3C2
BRCA1	PARVA
BRCA1	PLXNC1
BRCA1	PPAT
BRCA1	PRKAB1
BRCA1	PTPRN2
BRCA1	RAD9B
BRCA1	RAP1GAP2
BRCA1	RIC1
BRCA1	SHROOM1
BRCA1	SNX1
BRCA1	SNX24
BRCA1	SOBP
BRCA1	SYT13
BRCA1	TAF1A
BRCA1	TCTN1
BRCA1	THNSL1
BRCA1	TMCC3
BRCA1	TNFRSF10C
BRCA1	TNFSF13
BRCA1	ZFP69
BRCA1	ZNF253
BRCA1	ZNF275
BRCA1	ZNF354B
BRCA1	ZNF880
BRF1	AARS2
BRF1	ABCG2
BRF1	ACPP
BRF1	ADA
BRF1	AKAP11
BRF1	ALDH5A1
BRF1	ANAPC4
BRF1	ANXA1
BRF1	APPBP2
BRF1	ARFGEF3
BRF1	AXIN1
BRF1	BTBD2
BRF1	BTBD8
BRF1	C2CD4A
BRF1	C3orf58
BRF1	C5orf42
BRF1	C21orf91
BRF1	CAMSAP2
BRF1	CASC5
BRF1	CCDC115
BRF1	CDH24
BRF1	CENPB
BRF1	CLCN7
BRF1	CLDN23
BRF1	COL13A1
BRF1	COMMD2
BRF1	COMMD5
BRF1	COMMD9
BRF1	COX11
BRF1	CRB1
BRF1	DCAF5
BRF1	DDX60
BRF1	DEDD2
BRF1	DGKZ
BRF1	DIMT1
BRF1	DLG5
BRF1	DMWD
BRF1	DOK4
BRF1	DOK7
BRF1	DRAM1
BRF1	DTNB
BRF1	EFR3B
BRF1	ENDOG
BRF1	ENPP1
BRF1	EP300
BRF1	EPT1
BRF1	ESYT2
BRF1	FAM78B
BRF1	FAM109A
BRF1	FAM210B
BRF1	FOXA1
BRF1	FRAS1
BRF1	GARS
BRF1	GCH1
BRF1	GPAM
BRF1	GSN
BRF1	HNRNPAB
BRF1	HPS1
BRF1	ICE1
BRF1	IFNB1
BRF1	ILKAP
BRF1	IPO9
BRF1	ISM2
BRF1	JMJD8
BRF1	KCNF1
BRF1	KCNQ1
BRF1	KIAA0319L
BRF1	KLHL9
BRF1	KLHL22
BRF1	L3HYPDH
BRF1	LRRC8D
BRF1	LYSMD2
BRF1	MAFK
BRF1	MAN1A1
BRF1	MAN2A1
BRF1	2003-03-01
BRF1	MEAF6
BRF1	METRNL
BRF1	MKRN2
BRF1	MOB1A
BRF1	MPDU1
BRF1	MRPL1
BRF1	MTF1
BRF1	MTRF1L
BRF1	MYO1C
BRF1	MYO5A
BRF1	NCCRP1
BRF1	NFKBIE
BRF1	NHSL2
BRF1	NOD2
BRF1	NOS1AP
BRF1	NR1D2
BRF1	NTAN1
BRF1	NTN1
BRF1	NUDT16
BRF1	NUDT17
BRF1	NUP210
BRF1	OGFR
BRF1	OLA1
BRF1	OXTR
BRF1	PAPSS2
BRF1	PCNX
BRF1	PDE4A
BRF1	PDE4DIP
BRF1	PEX11A
BRF1	PGP
BRF1	PIGV
BRF1	PKIA
BRF1	PPM1L
BRF1	PRR14L
BRF1	PSPH
BRF1	PTPN13
BRF1	PYROXD1
BRF1	RAB5C
BRF1	RANBP2
BRF1	RANBP6
BRF1	RANBP9
BRF1	RBM22
BRF1	RHOD
BRF1	RIF1
BRF1	RIMKLB
BRF1	RMI2
BRF1	RNASEH2B
BRF1	RNF121
BRF1	SAMD10
BRF1	SAT2
BRF1	SCGB1A1
BRF1	SEPHS2
BRF1	SESTD1
BRF1	SH2B3
BRF1	SH3PXD2A
BRF1	SLC12A2
BRF1	SLC19A2
BRF1	SLC25A29
BRF1	SLC33A1
BRF1	SLC38A3
BRF1	SRPK2
BRF1	STK17A
BRF1	STK24
BRF1	STK25
BRF1	STRA13
BRF1	STXBP5
BRF1	SYTL2
BRF1	TACO1
BRF1	TGFA
BRF1	TMED4
BRF1	TMEM38B
BRF1	TMEM170B
BRF1	TRAF3
BRF1	TRPM7
BRF1	TST
BRF1	TTC7A
BRF1	UBTD2
BRF1	UGGT2
BRF1	UQCC1
BRF1	URB2
BRF1	USP48
BRF1	VGLL1
BRF1	VIM
BRF1	VIPR1
BRF1	VTCN1
BRF1	VWA3B
BRF1	ZBTB11
BRF1	ZFYVE16
BRF1	ZNF3
BRF1	ZNF28
BRF1	ZNF257
BRF1	ZNF607
BRF1	ZNF628
BRF1	ZNF701
BRF1	ZNF862
BRF2	AKAP11
BRF2	AMZ1
BRF2	ANKRD13C
BRF2	ARFGEF1
BRF2	ARHGAP12
BRF2	ARNTL2
BRF2	ATP8B2
BRF2	B3GALNT2
BRF2	C12orf76
BRF2	CD3EAP
BRF2	CENPN
BRF2	CHMP7
BRF2	CHRAC1
BRF2	CHST10
BRF2	COPS8
BRF2	DIS3
BRF2	DPH2
BRF2	EPB41L4A
BRF2	ERCC6L2
BRF2	FAM135A
BRF2	FAM208A
BRF2	FTSJ2
BRF2	GEMIN4
BRF2	GPR143
BRF2	GPRIN1
BRF2	HCFC2
BRF2	ICE1
BRF2	INO80D
BRF2	IRGQ
BRF2	KCNH2
BRF2	LUZP2
BRF2	MRPL50
BRF2	NBPF1
BRF2	NPTXR
BRF2	PAIP2
BRF2	PDGFB
BRF2	PHF12
BRF2	PHF24
BRF2	PMEPA1
BRF2	POU2F3
BRF2	PPAT
BRF2	PRMT9
BRF2	RAB40B
BRF2	RAMP1
BRF2	RBM48
BRF2	RYK
BRF2	SCLT1
BRF2	SEMA3C
BRF2	SLC9A1
BRF2	SLC25A43
BRF2	SMARCB1
BRF2	SMURF2
BRF2	SPRY2
BRF2	SSH3
BRF2	SSRP1
BRF2	TBC1D14
BRF2	TCFL5
BRF2	TFB1M
BRF2	TIRAP
BRF2	TM7SF2
BRF2	TNFSF13
BRF2	TNS4
BRF2	TTC32
BRF2	TTYH3
BRF2	VPS33A
BRF2	WFDC10A
BRF2	YWHAG
BRF2	ZFAND3
BRF2	ZNF367
BRF2	ZNF644
CCNT2	AKR1C3
CCNT2	BDP1
CCNT2	BLOC1S6
CCNT2	CA5B
CCNT2	CD59
CCNT2	CHEK2
CCNT2	COLGALT1
CCNT2	COX8A
CCNT2	DSCR3
CCNT2	HOXB2
CCNT2	ITGB2
CCNT2	JOSD1
CCNT2	LMO3
CCNT2	MRPS11
CCNT2	MYRIP
CCNT2	ORMDL3
CCNT2	RNF219
CCNT2	SLC25A26
CCNT2	SPATA17
CCNT2	SPOCK1
CCNT2	TGS1
CCNT2	TRMT1
CCNT2	TSNAX
CCNT2	ZNF860
CEBPB	AAAS
CEBPB	ABHD11
CEBPB	ACAD11
CEBPB	AFMID
CEBPB	AGL
CEBPB	ANKRD16
CEBPB	ANXA9
CEBPB	APOD
CEBPB	APOL3
CEBPB	ATF3
CEBPB	C6orf48
CEBPB	CHCHD1
CEBPB	CLASRP
CEBPB	CLDN6
CEBPB	CREB3L2
CEBPB	CRYM
CEBPB	DCAF11
CEBPB	DDA1
CEBPB	DYNC2LI1
CEBPB	ECSIT
CEBPB	EGR1
CEBPB	EIF3L
CEBPB	ETV2
CEBPB	EVL
CEBPB	EXT1
CEBPB	FAM127C
CEBPB	FAM185A
CEBPB	FBP1
CEBPB	FGD3
CEBPB	FOSB
CEBPB	GBF1
CEBPB	GLIPR2
CEBPB	GTPBP3
CEBPB	HCFC1
CEBPB	IFT22
CEBPB	KATNAL2
CEBPB	KHDRBS3
CEBPB	KLC4
CEBPB	KREMEN1
CEBPB	LMNTD1
CEBPB	LPAR2
CEBPB	MGST2
CEBPB	NAT6
CEBPB	NCOA7
CEBPB	NDUFC2
CEBPB	NONO
CEBPB	NUB1
CEBPB	OCEL1
CEBPB	PIGT
CEBPB	PLEKHG5
CEBPB	PLXNA4
CEBPB	RALY
CEBPB	RFC4
CEBPB	RHOH
CEBPB	RNF185
CEBPB	RPL10
CEBPB	SAMD4A
CEBPB	SEMA3F
CEBPB	SKA1
CEBPB	SLC47A1
CEBPB	SMTNL2
CEBPB	SND1
CEBPB	SNRPA
CEBPB	SPNS1
CEBPB	SYNGR3
CEBPB	TAF4B
CEBPB	TCF25
CEBPB	TEF
CEBPB	TMEM97
CEBPB	UFC1
CEBPB	VAMP2
CEBPB	WDR6
CEBPB	WFDC13
CEBPB	ZNF224
CEBPB	ZNF438
CEBPB	ZNF516
CEBPB	ZNF529
CHD2	AASDHPPT
CHD2	ABLIM1
CHD2	ACOT13
CHD2	ADH5
CHD2	ALDH3A2
CHD2	ALDH6A1
CHD2	ALG13
CHD2	ANKRD44
CHD2	ANKRD50
CHD2	ARL1
CHD2	ARL5A
CHD2	ARMC1
CHD2	ARV1
CHD2	ATG101
CHD2	ATP1B1
CHD2	BARD1
CHD2	BCAS2
CHD2	BIN3
CHD2	BMI1
CHD2	BRIX1
CHD2	BTBD1
CHD2	BTF3
CHD2	BZW1
CHD2	C1orf21
CHD2	C1orf109
CHD2	C12orf75
CHD2	C17orf89
CHD2	CAMLG
CHD2	CAPZA2
CHD2	CBR1
CHD2	CCDC85A
CHD2	CCDC115
CHD2	CCDC170
CHD2	CCNB1IP1
CHD2	CCNC
CHD2	CCNH
CHD2	CCT7
CHD2	CD59
CHD2	CDC5L
CHD2	CDC40
CHD2	CDC42SE2
CHD2	CDC73
CHD2	CEBPG
CHD2	CLNS1A
CHD2	CLUAP1
CHD2	CNOT4
CHD2	COG6
CHD2	COIL
CHD2	COPB2
CHD2	COX6A1
CHD2	COX15
CHD2	COX20
CHD2	CPNE3
CHD2	CSNK1A1
CHD2	CWC15
CHD2	CYP4F11
CHD2	CYP51A1
CHD2	DCBLD2
CHD2	DDIAS
CHD2	DENND1B
CHD2	DHX36
CHD2	DIMT1
CHD2	DOCK11
CHD2	DST
CHD2	DTD1
CHD2	DTNBP1
CHD2	DTWD1
CHD2	DUSP12
CHD2	EBNA1BP2
CHD2	EEF1B2
CHD2	EIF2AK4
CHD2	EIF3B
CHD2	EIF3M
CHD2	ELF1
CHD2	ERO1A
CHD2	ETF1
CHD2	EXT2
CHD2	FARSB
CHD2	FEZ2
CHD2	FIGNL1
CHD2	FZD3
CHD2	GCLC
CHD2	GEN1
CHD2	GFPT1
CHD2	GGN
CHD2	GINS2
CHD2	GLRX5
CHD2	GNAI3
CHD2	GTF2I
CHD2	GXYLT2
CHD2	HADHA
CHD2	HPS3
CHD2	IARS2
CHD2	ITGB1BP1
CHD2	KIF3A
CHD2	KIF18A
CHD2	KLHL5
CHD2	KLHL13
CHD2	LACC1
CHD2	LAPTM4B
CHD2	LDHA
CHD2	LIFR
CHD2	LIMA1
CHD2	LIN9
CHD2	LMBRD1
CHD2	LRPAP1
CHD2	LRRC8B
CHD2	LYAR
CHD2	LYPLA1
CHD2	LZIC
CHD2	MACC1
CHD2	MAL2
CHD2	MAP2K3
CHD2	MAPK9
CHD2	MAPK11
CHD2	MATR3
CHD2	MCF2L2
CHD2	MCM6
CHD2	MDH1
CHD2	MED8
CHD2	MED23
CHD2	MELK
CHD2	MMP16
CHD2	MORF4L2
CHD2	MRPL9
CHD2	MRPL18
CHD2	MRPL40
CHD2	MRPS10
CHD2	MTF2
CHD2	MTOR
CHD2	MYO5A
CHD2	NAA50
CHD2	NACC2
CHD2	NAE1
CHD2	NEK7
CHD2	NIFK
CHD2	NIP7
CHD2	NIPA2
CHD2	NIPSNAP3B
CHD2	NPM1
CHD2	NPNT
CHD2	NUFIP2
CHD2	OAS2
CHD2	ORC5
CHD2	OTULIN
CHD2	PANK1
CHD2	PAX9
CHD2	PDGFC
CHD2	PDHX
CHD2	PDIA6
CHD2	PDZD11
CHD2	PHAX
CHD2	PHC3
CHD2	PKP4
CHD2	PPP1R12C
CHD2	PRELID2
CHD2	PRMT6
CHD2	PSEN1
CHD2	PSMA2
CHD2	PSMA7
CHD2	PSMD7
CHD2	PSMG2
CHD2	PTP4A2
CHD2	PTPMT1
CHD2	PTRHD1
CHD2	RAB2A
CHD2	RAB5A
CHD2	RAB8B
CHD2	RAB10
CHD2	RAB22A
CHD2	RAB27B
CHD2	RABGAP1
CHD2	RAP1A
CHD2	RASEF
CHD2	RBM43
CHD2	RDX
CHD2	RFC3
CHD2	RLN2
CHD2	RNF7
CHD2	RNF130
CHD2	RPAP3
CHD2	RPL26
CHD2	RPL36AL
CHD2	RRP1B
CHD2	RSL1D1
CHD2	RSL24D1
CHD2	RTFDC1
CHD2	S100A10
CHD2	SCML1
CHD2	SERGEF
CHD2	SERINC1
CHD2	SERINC3
CHD2	SF3B1
CHD2	SLAIN2
CHD2	SLC1A1
CHD2	SLC25A21
CHD2	SLC35F5
CHD2	SLX4IP
CHD2	SNX14
CHD2	SNX24
CHD2	SPC25
CHD2	SRSF4
CHD2	SSBP1
CHD2	ST13
CHD2	STAMBP
CHD2	SUV39H2
CHD2	SYNJ2BP
CHD2	SYPL1
CHD2	TARS
CHD2	TBC1D15
CHD2	TCEA1
CHD2	TEX9
CHD2	THOC7
CHD2	TIMMDC1
CHD2	TM4SF1
CHD2	TMBIM4
CHD2	TMEM18
CHD2	TMEM43
CHD2	TMEM53
CHD2	TMEM56
CHD2	TMEM64
CHD2	TMEM126B
CHD2	TMEM168
CHD2	TMEM254
CHD2	TMTC4
CHD2	TPK1
CHD2	TPM4
CHD2	TRABD2A
CHD2	TRIM59
CHD2	TRMT10B
CHD2	TTF1
CHD2	TXNDC16
CHD2	UBE2G2
CHD2	UCHL3
CHD2	UFSP2
CHD2	UPF3B
CHD2	USP38
CHD2	VAMP7
CHD2	VAPA
CHD2	WASL
CHD2	WDR33
CHD2	WWP1
CHD2	YDJC
CHD2	ZDHHC13
CHD2	ZFAND1
CHD2	ZFAND6
CHD2	ZFP62
CHD2	ZGRF1
CHD2	ZIC3
CHD2	ZNF280D
CHD2	ZNF618
CHD2	ZUFSP
CTBP2	BIVM
CTBP2	CCNE1
CTBP2	CELSR3
CTBP2	CNKSR3
CTBP2	DDI2
CTBP2	FZD5
CTBP2	GOLGA3
CTBP2	GRHL3
CTBP2	GSE1
CTBP2	KDM5C
CTBP2	MOK
CTBP2	NUDT17
CTBP2	PALB2
CTBP2	PDK4
CTBP2	PROC
CTBP2	RGS5
CTBP2	SPG11
CTBP2	STK36
CTBP2	SYDE2
CTBP2	TFIP11
CTBP2	TINF2
CTBP2	TMEM55B
CTBP2	UAP1L1
CTBP2	ZNF496
CTBP2	ZNF630
CTCF	ADORA2A
CTCF	APBA3
CTCF	AUP1
CTCF	AZIN2
CTCF	C19orf54
CTCF	CCDC89
CTCF	CCDC159
CTCF	CHFR
CTCF	CYP4F11
CTCF	DCAF15
CTCF	DDX28
CTCF	DIS3L
CTCF	EXOSC1
CTCF	FAM192A
CTCF	FKBP1A
CTCF	FXYD6
CTCF	KIAA0753
CTCF	LINS1
CTCF	MFSD8
CTCF	MRPS34
CTCF	NAPG
CTCF	NEDD8
CTCF	NHLRC2
CTCF	PHLDA2
CTCF	PLEKHM2
CTCF	POC1A
CTCF	PPIH
CTCF	PRDM1
CTCF	QSER1
CTCF	RHBDD2
CTCF	RPRM
CTCF	RSPRY1
CTCF	SLC26A1
CTCF	TCTN1
CTCF	TMEM177
CTCF	TONSL
CTCF	TRAPPC13
CTCF	UFSP1
CTCF	ZFAND2A
CTCF	ZNF174
CTCF	ZNF224
E2F1	C6orf132
E2F1	CALB2
E2F1	CDKL2
E2F1	EGFL8
E2F1	FBXL2
E2F1	HMGCR
E2F1	MROH2A
E2F1	PCED1B
E2F1	PIP5K1A
E2F1	PNPT1
E2F1	RAD9B
E2F1	SNUPN
E2F1	SOX2
E2F1	TAF8
E2F1	TGFBR2
E2F1	TLE4
E2F1	TMEM87B
E2F1	TMSB15B
E2F1	WDR66
E2F1	ZMPSTE24
E2F1	ZNF543
E2F1	ZNF546
E2F4	ABCA5
E2F4	ANKRD46
E2F4	ANOS1
E2F4	ATP8B1
E2F4	AZIN1
E2F4	BCAS1
E2F4	BFAR
E2F4	BIRC5
E2F4	BORCS7
E2F4	C1RL
E2F4	C2orf72
E2F4	CAPS
E2F4	CCDC88B
E2F4	CEP83
E2F4	CLCF1
E2F4	CLIP4
E2F4	COX19
E2F4	CUL9
E2F4	EHF
E2F4	EMP2
E2F4	EPHA10
E2F4	ERBB3
E2F4	FAM220A
E2F4	HES2
E2F4	ICMT
E2F4	INHBE
E2F4	INTU
E2F4	KIF3A
E2F4	KLHL24
E2F4	LGI1
E2F4	MAOA
E2F4	MAPK15
E2F4	MFI2
E2F4	MSMB
E2F4	MUC20
E2F4	NAV2
E2F4	PCNXL4
E2F4	PEX14
E2F4	PHB2
E2F4	PIBF1
E2F4	PIM3
E2F4	POLE4
E2F4	PPP2R1A
E2F4	PTPRG
E2F4	RAB19
E2F4	RAMP3
E2F4	RET
E2F4	RRP9
E2F4	RTN4RL2
E2F4	RWDD2B
E2F4	SEC61A1
E2F4	SERPINF2
E2F4	SHISA8
E2F4	SLC5A8
E2F4	SLC25A53
E2F4	SLC30A5
E2F4	SMPD1
E2F4	TAF1
E2F4	TMEM230
E2F4	TNFRSF12A
E2F4	TRUB2
E2F4	UBAP1
E2F4	UBE2Q2
E2F4	UQCRFS1
E2F4	USP47
E2F4	VHL
E2F4	WARS2
E2F4	WDR83OS
E2F4	XYLB
E2F4	ZBTB37
E2F4	ZNF493
E2F6	ACAP2
E2F6	ACTR3C
E2F6	ACVR2B
E2F6	ALG6
E2F6	ANKIB1
E2F6	ANKMY2
E2F6	AP4M1
E2F6	ARMC1
E2F6	ATRN
E2F6	BOC
E2F6	BZW2
E2F6	C2orf82
E2F6	C6orf141
E2F6	CAMK1
E2F6	CCDC85A
E2F6	CD177
E2F6	CDKN1B
E2F6	CENPU
E2F6	CHCHD6
E2F6	CNKSR1
E2F6	COA5
E2F6	CPEB3
E2F6	DCK
E2F6	DDAH2
E2F6	DFFB
E2F6	DNAJC17
E2F6	DNAL1
E2F6	DSC2
E2F6	DUS4L
E2F6	EBNA1BP2
E2F6	EDN2
E2F6	EIF3M
E2F6	ELF2
E2F6	ERMARD
E2F6	FADS2
E2F6	FAM50A
E2F6	FAM114A1
E2F6	FAM208A
E2F6	FAM217B
E2F6	FBXL13
E2F6	FEZ2
E2F6	GALNT3
E2F6	GALNT12
E2F6	GANC
E2F6	GIT2
E2F6	HSPA4L
E2F6	HSPH1
E2F6	ISCU
E2F6	ITFG1
E2F6	ITGAV
E2F6	KIFC3
E2F6	LOXL1
E2F6	LRRC40
E2F6	LYPLA1
E2F6	LZTR1
E2F6	MASTL
E2F6	MEMO1
E2F6	MID1
E2F6	MRE11A
E2F6	MRPL40
E2F6	MRPS5
E2F6	MYRF
E2F6	N4BP2
E2F6	NEK1
E2F6	NPNT
E2F6	NSMCE2
E2F6	NUDT6
E2F6	OOEP
E2F6	OVGP1
E2F6	PCMTD1
E2F6	PCSK4
E2F6	PDE3B
E2F6	PDZD7
E2F6	PGM1
E2F6	PHF24
E2F6	PKP2
E2F6	POLR3F
E2F6	PQLC2L
E2F6	PRMT9
E2F6	PRPS2
E2F6	PSME4
E2F6	PTMA
E2F6	RAB9A
E2F6	RIMKLA
E2F6	RLN2
E2F6	RNASET2
E2F6	RNF213
E2F6	RSU1
E2F6	SCD5
E2F6	SLAIN2
E2F6	SLC9A3R2
E2F6	SPDYA
E2F6	SRSF11
E2F6	TEX19
E2F6	TM9SF2
E2F6	TMCO3
E2F6	TRANK1
E2F6	TRIM56
E2F6	TROAP
E2F6	TWSG1
E2F6	UBE2L6
E2F6	UHRF1
E2F6	VPS33A
E2F6	WDR61
E2F6	WFDC3
E2F6	WNT2B
E2F6	ZFP90
E2F6	ZNF544
E2F6	ZNF568
E2F6	ZNF720
EGR1	ADRM1
EGR1	AHCY
EGR1	ATP6V1B1
EGR1	CCL20
EGR1	CD2BP2
EGR1	CTSB
EGR1	CXCL16
EGR1	DDB2
EGR1	DOT1L
EGR1	DYNLRB1
EGR1	EEF2
EGR1	EIF3I
EGR1	FBXW9
EGR1	GNAL
EGR1	GSTO2
EGR1	HLA-C
EGR1	HLA-DRB1
EGR1	HMGA1
EGR1	IL17C
EGR1	KBTBD7
EGR1	KCNC3
EGR1	KHDRBS3
EGR1	KRT81
EGR1	LDHA
EGR1	LRP4
EGR1	LY6E
EGR1	MCM7
EGR1	MICB
EGR1	MTCH1
EGR1	MYDGF
EGR1	NRF1
EGR1	ORAI1
EGR1	P4HB
EGR1	PFN4
EGR1	PGK1
EGR1	PI4K2A
EGR1	PIGS
EGR1	PIGT
EGR1	PLXNA2
EGR1	PMPCA
EGR1	POLR3A
EGR1	PPIB
EGR1	PPP1R10
EGR1	RET
EGR1	RGS7BP
EGR1	RNF2
EGR1	RNF215
EGR1	RPL3
EGR1	RRAS
EGR1	RTN4RL2
EGR1	SCNN1A
EGR1	SLC4A5
EGR1	SLC25A17
EGR1	SPNS1
EGR1	TCTE3
EGR1	TMPRSS6
EGR1	TTC31
EGR1	TTLL4
EGR1	TUBA1B
EGR1	U2AF2
EGR1	USP47
EGR1	VPS25
EGR1	YIPF3
EGR1	ZBTB37
ELF1	AAR2
ELF1	ACOT4
ELF1	ACSS1
ELF1	ACTL6A
ELF1	ANKRD26
ELF1	ARIH2OS
ELF1	ASS1
ELF1	ATP5O
ELF1	C6orf203
ELF1	CA9
ELF1	CAPG
ELF1	CASC10
ELF1	CCDC102A
ELF1	CCHCR1
ELF1	CEP112
ELF1	CLU
ELF1	COMMD5
ELF1	DAP3
ELF1	DCLK2
ELF1	DNTTIP1
ELF1	DOCK11
ELF1	DRG1
ELF1	ECI2
ELF1	ESAM
ELF1	FAM19A2
ELF1	FAM46C
ELF1	FAN1
ELF1	GATM
ELF1	GORASP1
ELF1	HDAC1
ELF1	INPP5B
ELF1	INTS12
ELF1	IQCG
ELF1	IRF8
ELF1	LNP1
ELF1	2002-03-01
ELF1	2009-03-01
ELF1	MFGE8
ELF1	MMP28
ELF1	NFATC2IP
ELF1	NOL9
ELF1	NOTCH1
ELF1	OLFM2
ELF1	PCGF2
ELF1	PDGFRL
ELF1	PIAS4
ELF1	POLD2
ELF1	PPP4C
ELF1	PRELID3B
ELF1	PUS10
ELF1	RAB5C
ELF1	RPIA
ELF1	SEMA3G
ELF1	SERPINI1
ELF1	SHC3
ELF1	SLC39A3
ELF1	SLC52A1
ELF1	SPR
ELF1	STOML1
ELF1	SUZ12
ELF1	TCAF2
ELF1	TEX14
ELF1	THAP3
ELF1	TIMP2
ELF1	TMEM80
ELF1	TMEM107
ELF1	TTI1
ELF1	WBP2NL
ELF1	YOD1
ELF1	ZNF197
ELK4	ACY1
ELK4	ADPRHL2
ELK4	AFF1
ELK4	ANKS1B
ELK4	ARHGEF25
ELK4	C2orf47
ELK4	C14orf79
ELK4	C14orf178
ELK4	CMIP
ELK4	COMT
ELK4	DCBLD1
ELK4	DOC2B
ELK4	FAM114A2
ELK4	GLOD4
ELK4	IPO5
ELK4	KIAA1468
ELK4	KIF27
ELK4	METTL25
ELK4	MLF1
ELK4	NBPF15
ELK4	NLK
ELK4	OSBPL1A
ELK4	PDE11A
ELK4	PLD1
ELK4	PRR15
ELK4	RBM10
ELK4	RLN2
ELK4	RPL10A
ELK4	SLC24A1
ELK4	SLC35B4
ELK4	SLURP1
ELK4	TBC1D14
ELK4	TBPL1
ELK4	TEC
ELK4	TMPRSS4
ELK4	TRERF1
ELK4	TSFM
ELK4	TTC12
ELK4	UFL1
ELK4	VGF
ELK4	WDFY2
ELK4	ZKSCAN1
EP300	ADK
EP300	ATP5C1
EP300	BBS7
EP300	BET1
EP300	BHLHA15
EP300	BRCA2
EP300	C14orf80
EP300	C14orf142
EP300	CENPK
EP300	CFAP36
EP300	CLDND1
EP300	CNIH3
EP300	COA5
EP300	COMMD6
EP300	COPS5
EP300	CSTA
EP300	CTF1
EP300	DNASE1
EP300	ENPP4
EP300	EXOSC7
EP300	FAM161A
EP300	FCHO2
EP300	FKBP11
EP300	GRK4
EP300	GTF2H5
EP300	HAGHL
EP300	HMMR
EP300	HSD17B12
EP300	IFIT1
EP300	IFT20
EP300	IRAK1BP1
EP300	KIAA0754
EP300	KIAA1468
EP300	KIF5B
EP300	LIN7A
EP300	LIPA
EP300	MAD2L1
EP300	MAP2K1
EP300	MBTPS2
EP300	MECOM
EP300	MED13
EP300	MRPS18C
EP300	MTR
EP300	MYL12B
EP300	NCOA1
EP300	OOEP
EP300	PFDN1
EP300	PIGK
EP300	PNO1
EP300	POLK
EP300	PON2
EP300	PPIH
EP300	PRDX1
EP300	PRELID3B
EP300	PRR5
EP300	PSMA3
EP300	PTHLH
EP300	RAD1
EP300	REEP5
EP300	RIOK3
EP300	RNF144B
EP300	RPL22L1
EP300	SCAMP1
EP300	SEC11A
EP300	SENP6
EP300	SETDB2
EP300	SNX18
EP300	ST8SIA6
EP300	STX7
EP300	TFPI2
EP300	THUMPD2
EP300	TLL2
EP300	TLR2
EP300	TMED5
EP300	TMEM14A
EP300	TMEM237
EP300	TNFRSF10C
EP300	TRAF3IP1
EP300	TRIP13
EP300	TTC37
EP300	UBA5
EP300	UBE2J1
EP300	XPA
EP300	YAE1D1
EP300	ZFAND5
EP300	ZMAT3
EP300	ZNF92
EP300	ZNF280C
EP300	ZNF503
EP300	ZNF587
EP300	ZSCAN18
EP300	ZW10
ESR1	DHX37
ESR1	ENC1
ESR1	FAM81A
ESR1	FAM122B
ESR1	FOXA1
ESR1	FOXJ3
ESR1	GINS4
ESR1	HMGN5
ESR1	IQSEC1
ESR1	IRS2
ESR1	KDM7A
ESR1	MAPKAPK5
ESR1	MEX3C
ESR1	NFIL3
ESR1	PEX11A
ESR1	PHKA2
ESR1	PLK4
ESR1	RAI2
ESR1	SERPINF2
ESR1	SHANK3
ESR1	SLC24A3
ESR1	SLC33A1
ESR1	VPS33A
ESR1	ZBP1
ESR1	ZNF420
ESR1	ZNF500
ESRRA	AAMDC
ESRRA	ACKR3
ESRRA	ARL3
ESRRA	ARL16
ESRRA	ASB9
ESRRA	ATG12
ESRRA	ATP5J
ESRRA	ATP5L
ESRRA	BAK1
ESRRA	BCAP29
ESRRA	BDP1
ESRRA	BMPR1B
ESRRA	BTBD6
ESRRA	C1orf131
ESRRA	C4orf3
ESRRA	CABYR
ESRRA	CD59
ESRRA	CD74
ESRRA	COMMD6
ESRRA	CREG1
ESRRA	DCAF6
ESRRA	DCUN1D1
ESRRA	DMKN
ESRRA	DNPH1
ESRRA	DOCK7
ESRRA	EMC6
ESRRA	FAM122B
ESRRA	FAM200B
ESRRA	FAM213A
ESRRA	FKBP1A
ESRRA	FMR1
ESRRA	FN3KRP
ESRRA	GALE
ESRRA	GKAP1
ESRRA	GLUD1
ESRRA	GYG2
ESRRA	H2AFV
ESRRA	HEBP2
ESRRA	HYPK
ESRRA	ILF2
ESRRA	ING2
ESRRA	ITM2B
ESRRA	JAK1
ESRRA	KLF2
ESRRA	LAMTOR5
ESRRA	LCN2
ESRRA	LNX2
ESRRA	MAPK12
ESRRA	MB
ESRRA	METTL9
ESRRA	MRPS5
ESRRA	MXI1
ESRRA	NACA2
ESRRA	NDFIP1
ESRRA	NDRG2
ESRRA	NDUFA12
ESRRA	NPTN
ESRRA	NUPR1
ESRRA	OS9
ESRRA	OSGIN2
ESRRA	PCBD1
ESRRA	PGAM1
ESRRA	PGRMC1
ESRRA	PGRMC2
ESRRA	PIGY
ESRRA	PPIC
ESRRA	PPIP5K2
ESRRA	PPP1R7
ESRRA	PSMB6
ESRRA	PXMP4
ESRRA	RAB3GAP1
ESRRA	RAB21
ESRRA	RAC1
ESRRA	RBM11
ESRRA	RNF11
ESRRA	RPL17
ESRRA	S100A13
ESRRA	SCARB2
ESRRA	SERP1
ESRRA	SERPINB1
ESRRA	SET
ESRRA	SETX
ESRRA	SLC30A6
ESRRA	SNRNP27
ESRRA	SPATA24
ESRRA	SRP14
ESRRA	STX4
ESRRA	SZRD1
ESRRA	TBK1
ESRRA	TCTN1
ESRRA	TMEM184C
ESRRA	TSC22D4
ESRRA	TXNL4A
ESRRA	UBA5
ESRRA	UBA6
ESRRA	UBE2A
ESRRA	UBL3
ESRRA	UQCR10
ESRRA	USP33
ESRRA	VTI1B
ESRRA	WBSCR22
ESRRA	ZNF484
FOS	ABCF2
FOS	ADGRE2
FOS	AKR1E2
FOS	ANKRD34A
FOS	ARTN
FOS	ATP6V0E2
FOS	ATP9A
FOS	BMP3
FOS	C5orf24
FOS	CCDC88B
FOS	CEBPB
FOS	CENPN
FOS	CLASRP
FOS	CNNM3
FOS	COPE
FOS	CRTC3
FOS	CYP24A1
FOS	DBNDD1
FOS	DHFR
FOS	DIO1
FOS	DOHH
FOS	ENC1
FOS	FAM207A
FOS	FHL3
FOS	GAL
FOS	GEMIN7
FOS	GLMN
FOS	GPN2
FOS	GPR85
FOS	GTF3A
FOS	GUSB
FOS	HIST2H2BE
FOS	HMCES
FOS	HOXB7
FOS	LGALS1
FOS	LIN7B
FOS	LYRM7
FOS	MAPKBP1
FOS	MFF
FOS	MGAT2
FOS	MSLN
FOS	MYCBP2
FOS	NFIL3
FOS	NOL3
FOS	NUDT21
FOS	NXPH2
FOS	OXSM
FOS	PDLIM3
FOS	PERP
FOS	PGAP1
FOS	PIAS4
FOS	PITX3
FOS	RELT
FOS	RHOT2
FOS	RNF126
FOS	RPS5
FOS	S1PR5
FOS	S100A14
FOS	SATB1
FOS	SHMT1
FOS	SLC1A5
FOS	SNX6
FOS	SPDEF
FOS	SQRDL
FOS	STARD5
FOS	SULT2B1
FOS	SURF4
FOS	SYT12
FOS	UBE2I
FOS	UBE2N
FOS	UQCC2
FOS	VCPKMT
FOS	VGF
FOS	YARS
FOS	ZG16
FOS	ZNF232
FOS	ZNF296
FOS	ZNF488
FOSL1	ABHD4
FOSL1	ANXA6
FOSL1	B3GALT4
FOSL1	C11orf68
FOSL1	C20orf194
FOSL1	CD276
FOSL1	CDH15
FOSL1	CUTA
FOSL1	DBP
FOSL1	ELF3
FOSL1	FAM84A
FOSL1	FAM127A
FOSL1	FAM171A2
FOSL1	GEMIN7
FOSL1	GLB1
FOSL1	GPR107
FOSL1	HSPBP1
FOSL1	ID3
FOSL1	INPP5K
FOSL1	KCNK5
FOSL1	LLGL2
FOSL1	LMNA
FOSL1	LRRC4
FOSL1	LYPLA2
FOSL1	LYSMD1
FOSL1	MED28
FOSL1	MRPL11
FOSL1	MYCL
FOSL1	OBSL1
FOSL1	PIK3IP1
FOSL1	RNF187
FOSL1	RNPEPL1
FOSL1	RSRP1
FOSL1	SERPINB6
FOSL1	SMIM5
FOSL1	SNX17
FOSL1	SPDEF
FOSL1	SUMF2
FOSL1	SYNE4
FOSL1	TBRG4
FOSL1	TCP11L2
FOSL1	TFF3
FOSL1	TMEM101
FOSL1	TMEM106C
FOSL1	TP53INP1
FOSL1	VAMP8
FOSL1	YIF1B
FOSL1	ZNF223
FOSL2	ACADL
FOSL2	ACD
FOSL2	AGPAT3
FOSL2	AKIRIN2
FOSL2	ANKS1A
FOSL2	ARAF
FOSL2	ARHGAP26
FOSL2	ARHGEF25
FOSL2	ATP6V0A2
FOSL2	BAIAP2
FOSL2	BMP4
FOSL2	BMP8B
FOSL2	BRAT1
FOSL2	BVES
FOSL2	CD302
FOSL2	CERS2
FOSL2	CHST12
FOSL2	CLPTM1L
FOSL2	COBLL1
FOSL2	CSNK1D
FOSL2	CTDSP2
FOSL2	DERL1
FOSL2	DHRS12
FOSL2	DNAAF5
FOSL2	DPP7
FOSL2	DPYSL4
FOSL2	DUS3L
FOSL2	EFHD1
FOSL2	ENTPD3
FOSL2	ERLEC1
FOSL2	FA2H
FOSL2	FAM83H
FOSL2	FAM120C
FOSL2	FHOD1
FOSL2	FLT4
FOSL2	FOSL1
FOSL2	FXYD6
FOSL2	GCDH
FOSL2	GPKOW
FOSL2	GPR63
FOSL2	GRIK2
FOSL2	GSR
FOSL2	GSTM4
FOSL2	HOMER3
FOSL2	HS3ST3A1
FOSL2	HSPB6
FOSL2	IGFBP1
FOSL2	IGFBP4
FOSL2	IRF2BP1
FOSL2	ITGB2
FOSL2	KANK3
FOSL2	KDM8
FOSL2	KLHDC2
FOSL2	KLHL32
FOSL2	LAMB3
FOSL2	LGALSL
FOSL2	MOGAT1
FOSL2	MOSPD3
FOSL2	MRPL37
FOSL2	MTG1
FOSL2	NAA16
FOSL2	NELFA
FOSL2	NIPA1
FOSL2	NPRL3
FOSL2	NQO2
FOSL2	NUDT11
FOSL2	PDK1
FOSL2	PIGO
FOSL2	PIGP
FOSL2	POMT2
FOSL2	PRKAB1
FOSL2	PRR7
FOSL2	QPCTL
FOSL2	RALGDS
FOSL2	RHOBTB3
FOSL2	RNASEH2A
FOSL2	RPN2
FOSL2	SAP30L
FOSL2	SCARB1
FOSL2	SDR9C7
FOSL2	SEMA3A
FOSL2	SLC2A13
FOSL2	SLC19A1
FOSL2	SLC23A2
FOSL2	SLC46A3
FOSL2	SMG6
FOSL2	SOS2
FOSL2	SPATA13
FOSL2	ST14
FOSL2	STYXL1
FOSL2	SUMF1
FOSL2	TACSTD2
FOSL2	TMEM54
FOSL2	TMEM59L
FOSL2	TMEM127
FOSL2	TMPRSS13
FOSL2	TRDMT1
FOSL2	TRIM25
FOSL2	UBA2
FOSL2	WDR66
FOSL2	WHAMM
FOSL2	ZBTB14
FOSL2	ZNF862
FOXA1	ABCE1
FOXA1	ABRACL
FOXA1	ACAT2
FOXA1	ACSL3
FOXA1	AGR3
FOXA1	AIFM1
FOXA1	AKR1C3
FOXA1	ANKRD34B
FOXA1	ANP32B
FOXA1	AP3M2
FOXA1	API5
[truncated: 6,998 more rows]
